# Supplementary material for: Genetic Diversity of Armenian Grapevine (Vitis vinifera L.) Germplasm: Molecular Characterization and Parentage Analysis
Source: Biology (Basel). 2021 Dec 6;10(12):1279. doi: 10.3390/biology10121279 (PMC8698583; doi:10.3390/biology10121279)
Supplement: Supplementary file 1 [file biology-10-01279-s001.zip]

Archive with 7 entries (7 files):
- Table S1. Primer sequences, chromosome positions,  range, fluorophore, PCR multiplex and reference used in study.xlsx
- Table S2. MCPD data, assessment of truneness to type and bibliography of analyzed grapevine varieties.xlsx
- Table S3. List of  few cases of identified varieties, new named, unknown varieties, synonyms and homonyms.xlsx
- Table S4. Microsatellite profiles for 24 nSSR loci of analyzed grapevine varieties and unknown genotypes.xlsx
- Table S5. Allele size (AS, bp) and allele frequency (AF) for the 24 nSSR markers.xlsx
- Table S6. Complete list of full parentages of analyzed varieties.xlsx
- Table S7. Complete list of half parentages of analyzed varieties.xlsx
