# Supplementary material for: Genetic Diversity of Armenian Grapevine (Vitis vinifera L.) Germplasm: Molecular Characterization and Parentage Analysis
Source: Biology (Basel). 2021 Dec 6;10(12):1279. doi: 10.3390/biology10121279 (PMC8698583; doi:10.3390/biology10121279)
Supplement: Supplementary file 1 [file biology-10-01279-s001.zip › Table S1. Primer sequences, chromosome positions, range, fluorophore, PCR multiplex and reference used in study.xlsx]

## Sheet: Table S 1
Table S1. Primer sequences, chromosome positions, range, fluorophore, PCR multiplex and reference used in study
nSSR loci	Forward primer	Reverse primer	Chromosome position	Range (bp)	Fluorophore	PCR multiplex	Reference
VVS2	CAG CCC GTA AAT GTA TCC ATC	AAATTCAAAATTCTAATTCAACTGG	11	118-175	TAMRA (yellow)	4	Thomas and Scott (1993)
VVMD5	CTAGAGCTACGCCAATCCAA	TATACCAAAAATCATATTCCTAAA	16	224-270	FAM (blue)	3	Bowers et al. (1996)
VVMD7	AGAGTTGCGGAGAACAGGAT	CGAACCTTCACACGCTTGAT	7	231-265	HEX (green)	5	Bowers et al. (1996)
VVMD21	GGTTGTCTATGGAGTTGATGTTGC	GCTTCAGTAAAAAGGGATTGCG	6	210-280	TAMRA (yellow)	7	Bowers et al. (1999)
VVMD24	GTGGATGATGGAGTAGTCACGC	GATTTTAGGTTCATGTTGGTGAAGG	14	200-224	HEX (green)	3	Bowers et al. (1999)
VVMD25	TTCCGTTAAAGCAAAAGAAAAAGG	TTGGATTTGAAATTTATTGAGGGG	11	235-271	FAM (blue)	2	Bowers et al. (1999)
VVMD27	GTACCAGATCTGAATACATCCGTAAGT	ACGGGTATAGAGCAAACGGTGT	5	176-120	FAM (blue)	4	Bowers et al. (1999)
VVMD28	AACAATTCAATGAAAAGAGAGAGAGAGA	TCATCAATTTCGTATCTCTATTTGCTG	3	216-284	HEX (green)	6	Bowers et al. (1999)
VVMD32	TATGATTTTTTAGGGGGGTGAGG	GGAAAGATGGGATGACTCGC	4	235-292	PET (red)	4	Bowers et al. (1999)
VrZAG62	GGTGAAATGGGCACCGAACACACGC	CCATGTCTCTCCTCAGCTTCTCAG	7	180-220	FAM (blue)	1	Sefc et al. (1999)
VrZAG67	ACCTGGCCCGACTCCTCTTGTATGC	TCCTGCCGGCGATAACCAAGCTATG	10	110-167	ROX (red)	1	Sefc et al. (1999)
VrZAG79	AGATTGTGGAGGAGGGAACAAACCG	TGCCCCCATTTTCAAACTCCCTTCC	5	237-267	HEX (green)	1	Sefc et al. (1999)
VrZAG83	GGCGGAGGCGGTAGATGAGAGGGCG	ACGCAACGGCTAGTAAATACAACGG	4	161-197	FAM (blue)	2	Sefc et al. (1999)
VMC1b11	CTTTGAAAATTCCTTCCGGGTT	TATTCAAAGCCACCCGTTCTCT	8	161-197	PET (red)	6	Zyprian and Töpfer (2005)
VMC4f3.1	AAAGCACTATGGTGGGTGTAAA	TAACCAATACATGCATCAAGGA	12	164-209	HEX (green)	7	Di Gaspero et al. (2000)
VVIb01	TGACCCTCGACCTTAAAATCTT	TGGTGAGTGCAATGATAGTAGA	2	285-313	HEX (green)	3	Merdinoglu et al. (2005)
VVIh54	CCGCACTTGTGTTGAATTTCAG	CAAACCGTTTTTACACCAGCAG	13	140-070	TAMRA (yellow)	3	Merdinoglu et al. (2005)
VVIn16	ACCTCTATAAGATCCTAACCTG	AAGGGAGTGTGACTGATATTTC	18	147-157	FAM (blue)	2	Merdinoglu et al. (2005)
VVIn73	TACTTCACCTAACAATACAGCT	AATACATAAGGTGAAGATGCCT	17	256-272	TAMRA (yellow)	2	Merdinoglu et al. (2005)
VVIp31	TATCCAAGAGACAAATTCCCAC	TTCTCTTGTTTCCTGCAAATGG	19	163-209	FAM (blue)	7	Merdinoglu et al. (2005)
VVIp60	GGGGAATAACTAAATTGAGGAT	GTATGAATGCGGATAGTTTGTG	1	306-332	HEX (green)	2	Merdinoglu et al. (2005)
VVIq52	TAAAAGGATGGTAGATGACAGA	ACAGGAAAGTGTTCAATGGTTA	9	68-90	HEX (green)	4	Merdinoglu et al. (2005)
VVIv37	GGTAGACCTTGAAATGAAGTAA	ATGCTGAAGTCACGTAATAGAA	10	140-177	ROX (red)	5	Merdinoglu et al. (2005)
VVIv67	TATAACTTCTCATAGGGTTTCC	TTGGAGTCCATCAAATTCATCT	15	324-402	FAM (blue)	1	Merdinoglu et al. (2005)
