# Supplementary material for: Genetic Diversity of Armenian Grapevine (Vitis vinifera L.) Germplasm: Molecular Characterization and Parentage Analysis
Source: Biology (Basel). 2021 Dec 6;10(12):1279. doi: 10.3390/biology10121279 (PMC8698583; doi:10.3390/biology10121279)
Supplement: Supplementary file 1 [file biology-10-01279-s001.zip › Table S2. MCPD data, assessment of truneness to type and bibliography of analyzed grapevine varieties.xlsx]

## Sheet: Table S 2-a
Table S2-a. MCPD data, assessment of truneness to type, bibliographic references on nSSR markers and ampelographic references of analyzed grapevine varieties
MCPD data										Assessment of trueness to type			Bibliographic references of nSSR-markers used for genetic profile identification (numbers of bibliographic references correspond to source codes in VIVC (www.vivc.de))				Ampelographic references used for verification of trueness to type (numbers of bibliographic references correspond to source codes in VIVC (www.vivc.de))
VIVC-variety number	Prime name	Armenian grapevine varieties	Accession numbers of varieties preserved in Armenian National Grapevine Collection	Origin/pedigree by breeder	Colour of berry skin	Flower sex phenotype	Flower sex genotype (ATP3 gene marker)	Utilization	Viticultural region, RA	Identity	Confirmed by leaf and bunch	Number of samples collected	Bibliography 1	Bibliography 2	Bibliography 3	Bibliography 4	20	22	36	342	678	693	1095	1096	1097	1098	1148	1154	1165	1165	other bibliographical references
122	AFUS ALI			LEBANON	white	H	268/466	table		confirmed	leaf/bunch	1	40306_DATTIER DE BEYROUTH = AFUZ ALI	40486_BOLGAR (synonym)	40211_REGINA (synonym)		-	-	vol. 3, p. 112 - KARABURNU	-	-	-	-	-	-	-	-	-	-	-
26231	AGHAVNADZORI MUG VARDAGUYN	Aghavnadzori mug vardaguyn	ARM006-128	autochthonous	dark rose	F	268/397	wine, table	Vayots Dzor	named cultivar		4	none				-	-	-	-	-	-	-	-	-	-	-	-	-	-
26230	AGHAVNADZORI SPITAK	Aghavnadzori spitak	ARM006-140	autochthonous	white	H	268/397/466	table	Vayots Dzor	named cultivar		3	none				-	-	-	-	-	-	-	-	-	-	-	-	-	-
149	AIGENI SEV	Sev Aygeni	ARM006-216	autochthonous	dark violet, black	H	268/397/466	wine	Ararat Valley, Armavir, Aragatsotn	confirmed	leaf/bunch	1	COST Action FA1003_SEV AYGENI				vol. 1, p. 50 - AIGENI SEV	-	-	-	p. 70 - SEV AYGENI	-	p. 248 - SEV AYGENI	-	-	p. 215 - SEV AYGENI	-	-	115 - SEV AYGENI	p. 115 - SEV AYGENI
5746	AIGEZARD	Aygezard	ARM006-217	Katta Kurgan x Parkent	rose	H	268/397/466	table	Ararat Valley	confirmed	leaf/bunch	2	40894_ARMENIA (misnomer)				-	-	-	p. 16 - AIGEZARD	-	p. 7 - AYGEZARD	-	-	-	-	p. 45, fig. - AYGEZARD	-	139 - AYGEZARD	p. 139 - AYGEZARD
21875	ALDARA SPITAK	Spitak Aldara	ARM006-024	autochthonous	yellow-greenish	H	268/466	wine	Syuniq	confirmed	leaf/bunch	2	COST Action FA1003_AREVIK (misnomer)				-	-	-	-	-	-	p. 236, fig. - SPITAK ALDARA	-	-	-	p. 233, fig. - SPITAK ALDARA	-	-	-
5749	ANAHIT	Anahit	ARM006-121	Nimrang x Muscat Hamburg	white with a rose hue	H	268/466	table, wine	Ararat Valley, Vayq	confirmed	leaf/bunch	2	none				-	-	-	p. 30 - ANAIT	-	-	-	-	-	-	p. 68, fig. - ANAHIT	-	147 - ANAHIT	p. 147 - ANAHIT
16457	ANUSH	Anush	ARM006-194	Armenia x Yerevani Vardaguyn	black	H	268/466	table	Ararat Valley	confirmed	leaf/bunch	2	COST Action FA1003_ANUSH				-	-	-	p. 36 - ANUSH	-	-	-	p. 719 - SEYANETS 720/19	-	-	-	-	-	-
5752	ANUSHAYUT	Anushahyut	ARM006-114	C 1262 (Amurensis x Zhemchug Saba) x Karmrayut	black	H	268/397/466	wine	Ararat Valley	confirmed	leaf/bunch	1	DEU098 accession. Donor: UKR050_ANUSHAYUT				-	-	-	p. 37 - ANUSHAYUT	-	-	-	-	-	-	-	-	149 - ANUSHAHYUT	p. 149 - ANUSHAHYUT
17702	ANUSHIK	Anushik	ARM006-230	Yantarnii x pollen mixtures of Deghin Yerevani and Vardaguyn Yerevani	yellow-greenish	H	268/397/466	table	Ararat Valley	confirmed	leaf/bunch	4	DEU098 accession. Donor: ARM011_MUSCAT SUSANNA (misnomer)				-	-	-	-	-	-	-	-	-	-	p. 71, fig - ANUSHIK	-	-	-
514	APOI KHAGOG	Apoyi khaghogh	ARM006-302	autochthonous	yellowish-green	H	268/397/466	wine, table	Vayots Dzor	confirmed	leaf/bunch	9	none				vol. 1, p. 130 - APOI KHAGOG	-	-	-	p. 46 - APOYI KHAGHOGH	-	-	p. 11, fig., 631 - APOYI KHAGHOGH	-	-	-	-	25 - APOYI KHAGHOGH	p. 25 - APOYI KHAGHOGH
525	ARAGATSI	Aragatsi	ARM006-285	Itsaptuk x Vardaguyn Yerevani	rose	F	268/268	table	Armavir	confirmed	leaf	1	40306_ARAGATZI	40314_ARAGATZI			vol. 1, p. 133 - ARAGATSI	p. 19 - ARAGATSI	-	-	-	-	-	p. 341, fig. - ARAGATSI	-	-	-	-	-	-
529	ARAKSENI BELYI	Spitak Araqseni	ARM006-214	autochthonous	yellowish	H	268/466	table	Ararat Valley, Armavir, Aragatsotn, Kotayq	confirmed	leaf/bunch	2	40667_ARAKSENI BELYI				-	-	vol. 2, p. 121 - ARAKSENI BELYI	-	p. 74 - SPITAK ARAKSENI	-	p. 94, fig. - SPITAK ARAQSENI	-	-	-	p. 237, fig. - SPITAK ARAQSENI	-	107 - SPITAK ARAKSENI	p. 107 - SPITAK ARAKSENI
530	ARAKSENI CHERNYI	Sev Araqseni		autochthonous	dark blue	H	336/466	table	Ararat Valley	confirmed by genetic profile		1	40158_BAGDAT SIYAHI (synonym)	40667_ARAKSENI CHERNYI	40830_ARAKSENI CHERNYI		-	-	vol. 2, p. 128 - ARAKSENI	-	-	-	p. 105, fig. - SEV ARAQSENI	-	-	-	-	-	-	-
553	ARARATI	Ararati	ARM006-111	autochthonous	greenish-amber with pink hue	H	268/397/466	table	Armavir, Aragatsotn, Ararat Valley	confirmed	leaf/bunch	6	COST Action FA1003_ARARATI	DEU098 accession. Donor: SRB087_ARARATI			-	p. 20 - ARARATI	vol. 2, p. 133 - ARARATI	-	p. 47 - ARARATI	-	p. 33, fig., 330 - ARARATI	-	-	-	p. 75, fig. - ARARATI	-	27 - ARARATI	p. 27 - ARARATI
21888	ARAYATLY GARA UZUM	Sev Koghb		autochthonous	black	H	268/466	wine, table	Kogh, Tavush	confirmed	leaf/bunch	3	COST Action FA1003_ARAYATLY GARA UZUM				-	-	-	-	p. 111 - ARAYATLY GARA UZUM	-	-	-	-	-	-	-	-	-
21890	ARAZI	Arazi	ARM006-291	C-484 ( Madlen Anjevin x Shasla muskatnaya) x Seneka	white	H	268/466	wine, table	Ararat Valley, Armavir	confirmed by parentage (at least SEYANETS S 484, Seneka is missing for the moment)		3	none				-	-	-	-	-	-	-	-	-	-	-	-	-	-	518, p. 15 - ARAZI
576	ARENI SEV	Sev Areni	ARM006-064	autochthonous	black	H	268/397/466	wine	Vayots Dzor	confirmed	leaf/bunch	27	COST Action FA1003_ARENI	40667ARENI CHERNYI	40163_ARENI CHERNYI	DEU098 accession. Donor: SVK 01_ARENI CHERNYI	-	-	-	-	p. 68 - SEV ARENI	-	p. 106; 204, 343 - SEV ARENI, KAPUYT MSKHALI	-	-	p. 265, 287 - SEV ARENI, MOVOUZ	p. 222, fig. - SEV ARENI	-	119 - SEV ARENI	p. 119 - SEV ARENI
577	ARENI SPITAK	Spitak Areni	ARM006-015	autochthonous	greenish	F	268/336	wine, table	Vayots Dzor	confirmed	leaf/bunch	8	COST Action FA1003_TOZOT (misnomer)	40163_KHATUN, KHARDJZHI (misnomer)			vol. 1, p. 140 - ARENI SPITAK	-	-	-	-	-	p. SPITAK ARENI	-	-	-	-	-	-	-
26997	AREVABUYR	Arevabuyr	ARM006-209	unknown pedigree	yellow with a rose hue	H	268/397/466	table	Ararat Valley	named cultivar	leaf/bunch	1	none				-	-	-	-	-	-	-	-	-	-	-	-	-	-
581	AREVAR	Arevar	ARM006-276	autochthonous	yellowish-green	H	268/397/466	table	Ararat valley	confirmed	leaf/bunch	4	DEU098 accession. Donor: ARM011_AREVAR	COST Action FA1003_MEGHRU VAGHAHAS (synonym)			vol. 1, p. 137; vol. 2, p. 347 - AREVAR; MEGRU VAGAAS	-	-	-	p. 48; 61 - AREVAR, MEGHRU VAGHAHAS	-	p. 181, fig. - AREVAR	p. 395, fig., 698 - MEGHRU VAGHAHAS	p. 277 - POGOSYAN 1825/21	-	-	-	29, 79 - AREVAR, MEGHRU VAGHAHAS	p. 29, 79 - AREVAR, MEGHRU VAGHAHAS
583	AREVIK SPITAK	Spitak Arevik	ARM006-166	autochthonous	greenish amber	F	268/268	wine, raisin	Syuniq, Ararat Valley/Artashat	confirmed	leaf/bunch	9	none				-	-	-	-	-	-	p. 41, fig. - AREVIK	-	-	p. 267 - AREVIK	p. 78, fig. - AREVIK	-	31 - AREVIK	p. 31 - AREVIK
5755	AREVSHAT	Arevshat	ARM006-269	Katta Kurgan x Parkent	rouge	H	268/397/466	table	Ararat Valley, Tavush	confirmed	leaf/bunch	5	COST Action FA1003_AREVSHAT				-	-	-	p. 40 - AREVSHAT	-	p. 7 - AREVSAT	-	-	-	-	p. 81, fig. - AREVSHAT	-	155 - AREVSHAT	p. 155 - AREVSHAT
617	ARMENIA	Armenia	ARM006-224	Itsaptuk x Sev Sateni	dark blue, black	H	268/466	table	Ararat Valley, Armavir	confirmed	leaf/bunch	5	DEU098 accession. Donor: ARM011_ARMENIA	COST Action FA1003_SEV ITSAPTUK (misnomer)			vol. 1, p. 145 - ARMENIYA	p. 22 - ARMENIA	-	-	-	-	-	p. 343, 689 - ARMENIA	-	-	p. 84, fig. - ARMENIA	-	151 - ARMENIA	p. 151 - ARMENIA
5757	ARTAGES	Artages	ARM006-042	Seyanets Malengra x (Garan dmak x MG 101-14)	white	H	268/397/466	wine	Ararat Valley	confirmed	leaf/bunch	1	none				-	-	-	p. 48 - ARTAGES	-	-	-	-	-	-	-	-	-	-
5758	ARTASHATI KARMIR	Artashati karmir	ARM006-043	C 1262 (Amurensis x Zhemchug Saba) x Karmrayut	black	H	268/397/466	wine	Ararat Valley	confirmed	leaf/bunch	3	COST Action FA1003_ARTASHATI KARMIR				-	-	-	p. 49 - ARTASHATI KARMIR	-	-	-	-	-	-	-	-	-	-
17701	AYVAZYANI MUSKATENI	Ayvazyani Muscateni	ARM006-210	Italia x Muscat Hamburg	yellow	H	268/397/466	wine, table	Ararat Valley	confirmed	leaf/bunch	1	none				-	-	-	-	-	-	-	-	-	-	-	-	-	-	461, p. 362 - AYVAZYANI MUSKATENI
26234	AYVAZYANI VARDABUYR	Ayvazyani Vardabuyr	ARM006-091	Italia x Muscat Hamburg	light amber	H	268/466	wine, table	Ararat Valley	confirmed	leaf/bunch	1	none				-	-	-	-	-	-	-	-	-	-	p. 64 - AYVAZYANI VARDABUYR	-	145 - AYVAZYANI VARDABUYR	p. 145 - AYVAZYANI VARDABUYR
820	AZATENI	Azateni	ARM006-090	Banants x Tchilar	green-yellowish	H	268/466	wine	Ararat Valley	confirmed	leaf/bunch	2	COST Action FA1003_AZATENI				-	-	-	p. 13 - AZATENI	-	-	-	p. 333, 687 - AZATENI	-	-	p. 39 - AZATENI	-	137 - AZATENI	p. 137 - AZATENI
27135	BAGARANI	Bagarani		autochthonous	rose	H	268/466	table	Tavush	named cultivar		1	none				-	-	-	-	-	-	-	-	-	-	-	-	-	-
1049	BAYAN SHIREI	Banants	ARM006-198	autochthonous	white	H	268/466	wine	Tavush	confirmed	leaf/bunch	3	40314_BAIAN CHIREI	40667_BAYAN SHIREI	40337_BAJAN SIREJ		-	p. 28 - BAHIAN CHIREI	vol. 2, p. 198 - BAYAN SHIREI	-	p. 116 - BAYANSHIRA	-	p. 129, fig. - BANANTS	-	-	p. 269, fig. - BANANTS	p. 90, fig. - BANANTS	-	-	-
1192	BERRI SPITAK	Spitak Berri	ARM006-169	autochthonous	green-yellowish	F	268/397	wine	Ararat Valley, Armavir	confirmed by Lit.20 and Lit. 1096 and not Lit. 1165	leaf/bunch	2	COST Action FA1003_CHILAR (misnomer)				vol. 1, p. 216 - BERRI SPITAK	-	-	-	-	-	-	p. 195, fig.; 635 - SPITAK BERRY, BERRI BELYI	-	-	-	-	109 - SPITAK BERRI	p. 109 - SPITAK BERRI
16598	BLACK ALICANTE			SPAIN	black	H	268/466	wine		confirmed	leaf/bunch	1	40306_BLACK ALICANTE	40693_BLACK ALICANTE			-	-	-	-	-	-	-	-	-	-	-	-	-	-	1, vol. 2, p. 130 - BLACK ALICANTE
2459	CHARENTSI	Charentsi	ARM006-014	Seyanets C 1262 (Amurensis x Zhemchug Saba) x Karmrayut	black	H	268/397/466	wine	Ararat Valley	confirmed	leaf/bunch	5	COST Action FA1003_ARM011_CHARENTSI				-	-	-	p. 439 - CHARENTSI	-	-	-	-	-	-	p. 206 - CHARENTSI	-	193 - CHARENTSI	p. 193 - CHARENTSI
27136	CHARENTSI 2	Charentsi 2	ARM006-012	ARM/unknown	black	H	268/466	wine	Ararat Valley	named cultivar		1	none				-	-	-	-	-	-	-	-	-	-	-	-	-	-
27139	CHGHLENI	Chghleni		autochthonous	black	H	268/466	wine	Artsakh	named cultivar		1	none				-	-	-	-	-	-	-	-	-	-	-	-	-	-
2558	CHILAR	Tchilar	ARM006-077	autochthonous	green-yellowish	H	268/466	wine	Ararat Valley	confirmed	leaf/bunch	2	40667_CHILAR	40314_TCHILAR	40163_CHILAR		-	p. 176 - TCHILAR	vol. 6, p. 260 - CHILAR	-	p. 50 - CHILAR	-	p. 67, fig. - CHILAR	-	-	p. 285 - TCHILAR	p. 157, fig. - TCHILAR	-	73 - CHILAR	p. 73 - CHILAR
2622	CHRAGI ERKSER	Chragi Erkser	ARM006-176	autochthonous	black	H	268/466	wine, table	Syuniq	confirmed	leaf/bunch	5	COST Action FA1003_CHRAGI YERKSER				vol. 3, p. 473 - CHRAGI OBOPOLYI	-	-	-	p. 51 - CHRAGI YERKSER	-	-	p. 119 - CHRAGI ERKSER	-	-	-	-	75 - CHRAGI YERKSER	p. 75 - CHRAGI YERKSER
27096	CHRAGI SPITAK	Spitak Chragi	ARM006-235	autochthonous	white	H	268/466	wine, table	Syuniq	named cultivar	leaf/bunch	1	none				-	-	-	-	-	-	-	-	-	-	-	-	-	-
2726	COARNA NEAGRA			MOLDOVA	black	F	268/268	wine, table		confirmed	leaf/bunch	1	40163_BURDUR DIMITRI (misnomer)	40306_DARKAIA NOIR=COARNA NEAGRA	40667_RAZAKI SIYAH (synonym)	40858_COARNA NEAGRA	-	-	vol. 4, p. 93; vol. 6, p. 246 - MOLDAVSKII, CHERNYI KRYMSKII	-	p. 252 - COARNA NEAGRA	-	-	-	-	-	-	-	-	-
3723	DUNAVSKI LAZUR			BULGARIA/Villard blanc x Rkatsiteli	white	H	336/466	wine, table grape		confirmed by fingerprint		1	40293_DUNAVSKI LAZUR	DEU098 accession. Donor: SVK 01_DUNAVSKI LAZUR			-	-	-	-	-	-	-	-	-	-	-	-	-	-	10186, p. 105 - DUNAVSKI LAZUR
3760	DZHANDZHAL KARA		ARM006-040	UZBEKISTAN	black	H	268/466	table		confirmed	leaf/bunch	3	40314_KARA DZHANDAL	40667_DZHANDZHAL KARA			-	p. 50, 209 - DJANDJAL KARA	vol. 2, p. 369 - DZHANDZHAL KARA	-	-	-	-	-	-	-	-	-	-	-
3776	DZRALI	Dzrali	ARM006-191	autochthonous	green-yellowish	F	268/268	wine	Tavush	confirmed	leaf/bunch	2	COST Action FA1003_SHABA (synonym)				vol. 1, p. 459, fig. - DZHRALI	-	-	-	-	-	p. 228, fig. - DJRALI	-	-	-	-	p. 86 - SHABA	-	-
26229	EGHEGNADZORI SEV	Eghegnadzori Sev	ARM006-156	autochthonous	black	H	268/466	wine	Vayots Dzor	named cultivar	leaf	5	none				-	-	-	-	-	-	-	-	-	-	-	-	-	-
3924	ERASKHENI	Eraskheni	ARM006-221	autochthonous	black, dark violet	H	268/466	wine, table	Ararat Valley	confirmed	leaf/bunch	4	DEU098 accession. Donor: ARM011_ERASKHENI	COST Action FA1003_YERASKHENI	ARM011_ERASKHENI		vol. 1, p. 509 - ERASKHENI	-	-	-	p. 162 - SURMEYI	-	p. 202 - ERASKHENI	-	-	-	-	p. 98 - SHAVTITA	43 - YERASKHENI	p. 43 - YERASKHENI
16483	ERAZ	Eraz	ARM006-193	№ 3-14-15 x № 3-20-1	greenish- yellow with a rose hue	H	268/466	wine	Ararat Valley	confirmed by morphology	leaf/bunch	1	none				-	-	-	p. 137 - ERAZ	-	-	-	-	-	-	-	-	-	-
3960	ESKERI	Nazeli	ARM006-189	autochthonous	yellow-greenish	H	268/397/466	table	Ararat Valley, Vayq	confirmed	leaf/bunch	4	40306_ASKERI	40667_ASKERI	40174_ASKARI		-	p. 23 - ASKERI	vol. 2, p. 153 - ASKERI	-	p. 114 - ASKERI	-	p. 80 - NAZELI	-	-	-	-	-	91 - NAZELI	p. 91 - NAZELI
21990	GARA SHANY	Cazbinka chyornaya	ARM006-247	AZERBEIJAN	black	H	268/466	table		confirmed		2	COST Action FA1003_GARA SHANY				-	-	-	-	p. 132 - GARA SHANY	-	-	-	-	-	-	-	-	-
4398	GARAN DMAK	Garan dmak	ARM006-028	autochthonous	yellowish-green, golden	H	268/397/466	wine, table	Armavir, Ararat Valley	confirmed	leaf/bunch	4	DEU098 accession. Donor: ARM011_GARAN DMAK	COST Action FA1003_GARANDMAK			vol. 1, p. 83 - ALIVORUK	p. 42 - GARANDMAK	vol. 2, p. 325 - GARANDMAK	-	p. 52 - GARAN DMAK	-	p. 43, fig - GARAN DMAK	p. 107, fig. - HALIVORUK	-	p. 273 - GARAN DMAK	p. 93, fig. - GARAN DMAK	-	37 - GARAN DMAK	p. 37 - GARAN DMAK
4483	GAVTENI	Gavteni		autochthonous	yellowish-green	F	268/268	table	Ararat Valley	confirmed by fingerprint		3	40667_GAVTENI				vol. 1, p. 304 - GAVTENI	-	-	-	-	-	p. 192, fig. - GAVTENI	-	-	-	-	-	-	-
4851	GOETHE		ARM006-020	USA/Carter x Muscat Hamburg	red	H	336/466	wine, table grape		confirmed by fingerprint		1	40193_GOETHE CLASSICA	40503_GOETHE	DEU098_GOETHE		-	-	-	-	-	-	-	-	-	-	-	-	-	-	29, p. 208 - GOETHE
4910	GORULA			GEORGIA	white	H	268/466	wine, table grape		confirmed by fingerprint		3	COST Action FA1003_GORULA	40163_GORULA			vol. 3, p. 486; vol. 1, p. 366 - CHKHUCHESHI	-	-	-	p. 192 - GORULA	-	-	-	-	-	-	p. 50, 52 - GORULA, GLDANULA	-	-
65	HADISI	Hadisi		autochthonous	black	H	268/466	wine	Kotayq	confirmed	leaf/bunch	1	COST Action FA1003_HADISI	40306_ADISSI			vol. 1, p. 34 - ADISI	p. 12 - ADISSI	-	-	-	-	-	p. 369, fig. - HADISI	-	-	p. 140 - HADISI	-	-	-
5759	HAGHTANAK	Haghtanak	ARM006-093	Sorok let Oktyabrya x Saperavi	black	H	336/466	wine	Ararat Valley, Syuniq	confirmed	leaf/bunch	2	none				-	-	-	p. 52 - AKHTANAK	-	-	-	-	-	-	p. 144 - HAGHTANAK	-	171 - HAKHTANAK	p. 171 - HAKHTANAK
26045	HAGHTANAKI QUYR	Haghtanaki quyr	ARM006-073	ARM/unknown	black	H	336/466	wine, table grape	Ararat Valley, Syuniq	named cultivar	leaf/bunch	1	none				-	-	-	-	-	-	-	-	-	-	-	-	-	-
24880	HAKOBI VORDI	Hakobi vordi	ARM006-131	autochthonous	dark wine-red	H	268/397/466	wine	Vayots Dzor	confirmed	leaf/bunch	3	COST Action FA1003_HAKOBI VORDI				vol. 3, p. 562 - YAGUBOGLY	-	-	-	-	-	-	p. 157, fig. - YAGHUBOGHLI	-	-	-	-	89 - YAGUBOGLY	p. 89 - YAGUBOGLY
728	HASTAKOT	Hastakot	ARM006-228	autochthonous	black	F	268/397	wine	Syuniq	confirmed	leaf/bunch	2	none				vol. 1, p. 154 - ASTAKOT	-	-	-	-	-	-	p. 111, fig., 633 - HASTAKOT	-	-	-	-	69 - HASTAKOT	p. 69 - HASTAKOT
22017	HAYASTAN	Hayastan	ARM006-108	Nimrang x Italia	yellow-goldish	H	268/397/466	table	Ararat Valley, Tavush	confirmed	leaf/bunch	4	none				-	-	-	p. 15 - AIASTAN	-	-	-	-	-	-	p. 148 - HAYASTAN	-	173 - HAYASTAN	p. 173 - HAYASTAN
16453	HAYRENIQ	Hayreniq	ARM006-109	Muscat Hamburg x Italia	black	H	268/397/466	table	Ararat Valley	confirmed	leaf/bunch	1	none				-	-	-	p. 19 - AIRENICK	-	-	-	-	-	-	p. 151 - HAYRENIQ	-	175 - HAYRENIQ	p. 175 - HAYRENIQ
10412	HRUSHAKI	Hrushaki	ARM006-263	autochthonous	yellowish-white	H	268/466	table	Ararat Valley, Armavir, Aragatsotn	confirmed	leaf/bunch	4	40306_ROUCHAKI	40858_RUSHAKI			-	-	-	p. 359 - RUSHAKI	-	-	-	p. 383, fig. - HRUSHAKI	-	-	-	-	177 - HRUSHAKI	p. 177 - HRUSHAKI
5560	ISABELLA		ARM006-002	USA	black	H	336/466	wine		confirmed	leaf/bunch	3	40503_ISABELLA	40483_ISABELLA	DEU098_ISABELLA		-	-	vol. 3, p. 25 - ISABELLA	-	-	-	-	-	-	-	-	-	-	-
5582	ITALIA			ITALY/Bicane x Muscat Hamburg	white	H	268/466	table		confirmed	leaf/bunch	1	40306_ITALIA = PIROVANO 65_				-	-	-	-	-	-	-	-	-	-	-	-	-	-	8, vol. 6, no. 15 - ITALIA
5895	KAKHET	Kakhet	ARM006-127	autochthonous	black	H	336/466	wine	Ararat Valley	confirmed	leaf/bunch	2	DEU098 accession. Donor: ARM011_KAKHET	COST Action FA1003_KAKHET			-	p. 66, 210 - CAKHETE	vol. 3, p. 170 - KAKHET	-	p. 54 - KAKHET	-	p. 53, fig. - KAKHET	-	-	p. 283 - KAKHET	p. 118, fig. - KAKHET	-	55 - KAKHET	p. 55 - KAKHET
5941	KALTAK KARA		ARM006-185	UZBEKISTAN	black	H	268/466	table		confirmed by fingerprint		1	40314_KARA KALTAK	40667_KALTAK KARA			-	p. 210 - KARA KALTAK	vol. 3, p. 124 - KARA KALTAK	-	-	-	-	-	-	-	-	-	-	-
5956	KANDAHARI SIAH		ARM006-196	AFGHANISTAN	black	F	268/268	table		confirmed by fingerprint		1	40314_HUSSEINE (synonym)	40039_KANDAHARI			-	-	-	-	-	-	-	-	-	-	-	-	-	-	39, p. 26 - KANDAHARI SIAH
6000	KARMIR KAKHANI	Karmir kakhani	ARM006-150	autochthonous	red, violet	F	268/268	table	Ararat Valley, Armavir	confirmed	leaf/bunch	15	40667_KARMIR KAKHANI	40306_KARMIR KAKHANI	40163KARMIR KAKHANI		-	p. 62 - KARMIR KAKHANI	vol. 3, p. 141 - KARMIR KAKHANI	-	p. 56 - KARMIR KAKHANI	-	p. 60, fig. - KARMIR KAKHANI	p. 93, fig. - KARMIR SHABI	-	-	p. 129, fig. - KARMIR KAKHANI	-	61 - KARMIR KAKHANI	p. 61 - KARMIR KAKHANI
6001	KARMIR KOTENI	Karmir koteni		autochthonous	black	H	268/336/466	wine	Syuniq	cannot be defined		4	none				vol. 2, p. 88 - KARMIR KOTENI	-	-	-	p. 57 - KARMIR KOTENI	-	-	p. 85, fig., 646 - KARMIR KOTENI	-	-	p. 134 - KARMIR KOTENI	-	65 - KARMIR KOTENI	p. 65 - KARMIR KOTENI
27134	KARMIR YEREVANI	Karmir Yerevani		autochthonous	red	H	268/466	table	Ararat Valley	named cultivar		1	none				-	-	-	-	-	-	-	-	-	-	-	-	-	-
6002	KARMRAHYUT	Karmrahyut	ARM006-051	Adisi x № 15-7-1 ( Amurensis x Tchyorniy sladkiy)	black	H	268/466	wine	Ararat Valley, Tavush	confirmed	leaf/bunch	3	DEU098 accession. Donor: SVK 01_KARMRAHYUT	COST Action FA1003_KARMRAHYUT	40306_KARMRAIUTE	40503_KARMRAJUT	-	-	-	p. 176 - KARMRAHYUT	-	-	-	-	-	-	p. 137, fig. - KARMRAHYUT	-	169 - KARMRAHYUT	p. 169 - KARMRAHYUT
6003	KARMRASHAT	Karmrashat		Manushakaguyn Muscat x Nerkeni	black	H	268/466	wine	Ararat Valley	confirmed by fingerprint, and half confirmation of breeders data		2	DEU098 accession. Donor: SVK 01_KARMRASHAT				-	-	-	-	-	-	-	-	-	-	-	-	-	-
21736	KHAGOG SEV 2	Khaghogh sev 2	ARM006-229	autochthonous	black	H	268/466	wine	Syuniq	named cultivar		2	none				-	-	-	-	-	-	-	-	-	-	-	-	-	-
6140	KHALILI BELYI	Spitak Novrast		IRAN	white	H	268/466	table		confirmed	leaf/bunch	2	40306_KHALILI BELYI	40486_KHALILI BELYI	DEU098_KHALILI BELYI		-	p. 219 - KHALILI BELY	vol. 6, p. 118 - KALILI BELYI	-	p. 79 - VAGHENI	-	-	p. 259, fig. - VAGHENI	-	-	-	-	125 - VAGHENI	p. 125 - VAGHENI
25976	KHARDJI SEV	Sev khardji	ARM006-080	autochthonous	black	H	268/397/466	wine	Vayots Dzor	confirmed	leaf/bunch	3	COST Action FA1003_SEV KHARCHY				-	-	-	-	-	-	-	p. 287, fig. - EGHEGNADZORI 2, EGHEGNADZOR 2	-	-	-	-	41 - YEGHEGNADZOR 2	p. 41 - YEGHEGNADZOR 2
6168	KHATUN KHARDZHI	Khatun khardji		autochthonous	yellow-greenish	H	268/466	wine	Vayots Dzor	confirmed by Lit. 1096, but the leaf in Lit 678 is not corresponding		3	COST Action FA1003_KHATUN KHARCHY				vol. 2, p. 522; vol. 3, p. 330 - PANOI KHAGOG, KHATUN KHARDZHI	-	-	-	p. 59 - KHATOUN KHARJI	-	-	p. 65, fig. - KHATUN KHARDJI	-	p. 279 - KHATOUN KHARJI	-	-	53 - KHATOUN KHARDJI	p. 53 - KHATOUN KHARDJI
6169	KHATUNY	Khatuny		autochthonous	green-yellowish	F	268/466	wine	Vayots Dzor	confirmed by fingerprint		1	COST Action FA1003_ABSHERON KHATUNISI	40667_KHATUNY			-	p. 219 - KHATOUNY	-	-	-	-	-	-	-	-	-	-	-	-
6182	KHINDOGNY	Khndoghni	ARM006-112	autochthonous	black, dark blue	H	268/466	wine	Artsakh, Syuniq	confirmed	leaf/bunch	1	40314_KHINDOGNY	DEU098_KHINDOGNY			-	p. 167, 219 - KHINDOGNY	vol. 6, p. 134 - KHINDOGNY	-	p. 142 - KHYNDOGNY	-	-	-	-	p. 281 - KHNDOGHNI	p. 112, fig. - KHNDOGHNI	-	-	-
6203	KHUSAINE BELYI	Itsaptuk	ARM006-251	autochthonous	yellow-greenish	H	268/466	table	Ararat Valley, Vayots Dzor	confirmed	leaf/bunch	6	COST Action FA1003_SHAHUMYANI (synonym)	40306_KHOUSSAINE BLANC	40667_KHUSAINE BELYI		-	p. 169, 219 - KHOUSSAINET BELY	vol. 6, p. 156 - KHUSAINE BELYI	-	p. 90 - ABSHERON GELINBARMAGY	-	p. 49, fig. - ITSAPTUK	-	-	-	p. 106, fig. - ITSAPTUK	-	47, fig - ITSAPTUK	p. 47, fig - ITSAPTUK
6256	KISHMISH CHERNYI	Sev Qishmish	ARM006-286	autochthonous	black	H	268/466	wine	Syuniq, Ararat Valley, Aragatsotn	confirmed	leaf/bunch	3	COST Action FA1003_SEV KISHMISH	40306_KICHMICH TCHERNI	40152_BLACK SEEDLESS	40325_KISHMISH CHERNYI	-	-	vol. 3, p. 243 - KISHMISH CHERNYI	-	p. 129 - GARA KISHMISH	-	-	-	-	-	p. 230, fig. - SEV QISHMISH	-	-	-
25979	KISHMISH CHERNYI TEINTURIER	Sev Qishmish nerkvac	ARM006-283	autochthonous	black	H	268/466	wine		confirmed	leaf/bunch	1	COST Action FA1003_SEV KISHMISH	40306_KICHMICH TCHERNI	40152_BLACK SEEDLESS	40325_KISHMISH CHERNYI	-	-	vol. 3, p. 243 - KISHMISH CHERNYI	-	-	-	-	-	-	-	-	-	-	-
26998	KISHMISH KARMIR	Karmir qishmish	ARM006-092	autochthonous	red	F	268/268	table	Ararat Valley, Armavir	named cultivar	leaf/bunch	1	none				-	-	-	-	-	-	-	-	-	-	-	-	-	-
6258	KISHMISH KHISHRAU	Kaqavik	ARM006-262	autochthonous	amber with a rose hue	H	268/397/466	table	Ararat Valley	confirmed	leaf/bunch	2	40306_KICHMICH CHICHRAOU	40314_KESHMESH HESHRAU			-	-	-	p. 186 - KISHMISH KHISHRAU	-	-	-	-	-	-	-	-	67 - KAQAVIK	p. 67 - KAQAVIK
14053	KISHMISH MOLDAVSKII	Moldova	ARM006-139	MOLDOVA/Pobeda x Kishmish rozovyi	red	H	336/466	table, raisin		confirmed	leaf/bunch	1	40325_KISHMISH MOLDAVSKI				-	-	-	p. 185 - KISHMISH MOLDAVSKII	-	p. 7 - M. KISMIS MOLDAVSKII	-	-	-	-	-	-	-	-
6266	KISHMISH MRAMORNYI	Marmari	ARM006-241	autochthonous	white	H	268/466	table	Ararat Valley	confirmed	leaf/bunch	2	40306_SULTANINE	40151_SULTANINA			-	-	vol. 3, p. 229 - KISHMISH MRAMORNYI	-	p. 60 - MARMARI	-	p. 218, fig. - MARMARI	-	-	-	-	-	77 - MARMARI	p. 77 - MARMARI
6364	KOGHBENI	Koghbeni		autochthonous	dark red	F	268/268	wine	Tavush	confirmed by farmers (female flower sex is corresponding)		2	none				vol. 2, p. 193 - KOKHPENI	-	-	-	-	-	p. 207, fig. - KOGHBENI	-	-	-	-	-	-	-
6585	KUTUZOVSKII	Kutuzovski	ARM006-126	MOLDOVA/Coarna neagra x Dattier de St. Vallier	black	H	268/466	table grape		confirmed	leaf/bunch	1	DEU098 accession. Donor: SVK 01_KUTUZOVSKII				-	-	-	p. 197 - KUTUZOVSKII	-	-	-	-	-	-	-	-	-	-
6685	LALVARI	Lalvari		autochthonous	greenish amber	H	268/466	wine	Tavush	confirmed	leaf/bunch	4	COST Action FA1003_BUERA,ZERDAGI (synonyms)	40163_BUERA (synonym)	40830_GANTZIANDAN (synonym)		vol. 1, p. 246; vol. 2, p. 265; vol. 1, p. 537 - BUERA	p. 82 - LALVARI	-	-	p. 184 - BUERA	-	p. 197, fig. - LALVARI	-	-	p. 277 - LALVARI	p. 109, fig. - LALVARI	p. 186, 196 - BUERA, ZERDAGI	49 - LALVARI	p. 49 - LALVARI
27152	SPITAK LERNATU	Spitak Lernatu	ARM006-115	ARM/unknown	white	H	268/466	wine	Ararat Valley	named cultivar	leaf/bunch	2	40314_SEV LERNATU (misnomer)				-	-	-	-	-	-	-	-	-	-	-	-		-
26226	LEVONI MUG VARDAGUYN	Levoni mug vardaguyn	ARM006-038	autochthonous	dark rose	H	268/397/466	wine, table	Vayots Dzor	named cultivar	leaf/bunch	2	none				-	-	-	-	-	-	-	-	-	-	-	-	-	-
6879	LKENY CHERNYI	Sev Lkeni		autochthonous	black	H	268/397/466	wine	Tavush	confirmed by fingerprint		1	COST Action FA1003_CHAVCHAVADZISEULI (synonym)	40314_LKENI NOIR	40486_AK LIK (synonym)		100 - DJATCHVADZISSEOULI	-	vol. 3, p. 386 - LKENY CHERNYI	-	-	-	p. 261, 347 - SEV LKENI	-	-	-	-	p. 326 - DZHACHVADZISEULI	-	-
7090	MAGHLARI MSKHVILTVALA			GEORGIA	black	H	336/466	wine		no reference		1	COST Action FA1003_MAGHLARI MSKHVILTVALA				183 - MAGHLARI MSKHVILTVALA	-	-	-	-	-	-	-	-	-	-	-	-	-
7470	MASIS	Masis	ARM006-125	Mskhali x Spitak Sateni	green-yellowish	H	268/397/466	wine	Ararat Valley	confirmed	leaf/bunch	2	none				191 - MASIS	-	-	p. 218 - MASIS	-	-	-	p. 387, fig., 696 - MASIS	-	-	p. 160, fig. - MASIS	-	179 - MASIS	p. 179 - MASIS
7588	MEGHRABUYR	Meghrabuyr	ARM006-007	C 484 (Madeleine Angevine x Chasselas Musque) x C 128 (Ichkimar x Yanvarskiy Cherniy)	dark violet	H	268/397/466	wine, table	Ararat Valley	confirmed	leaf/bunch	2	DEU098 accession. Donor: ARM011_MEGHRABUYR				-	-	-	p. 221 - MEGRABUIR	-	-	-	-	-	-	p. 163, fig. - MEGHRABUYR	-	181 - MEGHRABUYR	p. 181 - MEGHRABUYR
16508	MERDZAVAN	Merdzavan	ARM006-011	C-1262 (Amurensis x Zhemchug Saba) x Karmrayut	black	H	268/397/466	wine	Ararat Valley	confirmed by parentage		2	none				-	-	-	p. 224 - MERDZAVAN	-	-	-	-	p. 211- MERDZAVAN	-	-	-	-	-
7896	MOLDOVA	Moldova	ARM006-078	MOLDOVA/Guzal kara x Villard blanc	black	H	336/466	table		confirmed	leaf/bunch	4	40858_MOLDOVA	DEU098 accession. Donor: SVK 01_MOLDOVA			-	-	-	p. 231 - MOLDOVA	-	-	-	-	-	-	-	-	-	-
8002	MORMOR	Mormor	ARM006-065	autochthonous	grey	H	268/397/466	wine	Vayots Dzor	confirmed	leaf/bunch	1	DEU098 accession. Donor: ARM011_ MORMOR				vol. 2, p. 393 - MORMOR	-	-	-	-	-	-	p. 141, fig. - MORMOR	-	p. 291 - MORMOR	-	-	83 - MORMOR	p. 83 - MORMOR
8069	MOSCHATO MAVRO			GREECE	black	H	268/466	wine		confirmed	leaf/bunch	2	40843_MOSCATO MAVRO	40882_MOSCHATO MAVRO			-	-	-	-	-	-	-	-	-	-	-	-	-	-	123, p. 437 - MOSCHATO MAVRO
8095	MOVSESI	Movsesi	ARM006-162	autochthonous	black, wine-red	H	268/397/466	wine	Vayots Dzor	confirmed	leaf/bunch	5	COST-Action FA1003_PEIKANI (synonym)				vol. 2, p. 382 - MOVSESI	-	-	-	-	-	-	p. 145, fig. - MOVSESI	-	p. 289 - MOVSES	-	-	81 - MOVSESI	p. 81 - MOVSESI
8109	MSKHALI	Mskhali	ARM006-152	autochthonous	yellow, yellow-greenish with rose hue	H	268/397/466	wine, table	Ararat Valley, Kotayq Armavir, Aragatsotn,	confirmed	leaf/bunch	6	DEU098 accession. Donor: ARM011_MSKHALI	40163_MSKHALI	40306_MSKHALI	40667_MSKHALI	vol. 2, p. 395 - MSALI	p. 92 - MSKHALI	vol. 4, p. 118 - MSKHALI	-	p. 62 - MSKHALI	-	p. 73, fig. - MSKHALI	-	-	p. 293 - MSKHALI	p. 166, fig. - MSKHALI	-	85 - MSKHALI	p. 85 - MSKHALI
8121	MTSVANE KAKHURI			GEORGIA	white	H	268/466	wine		confirmed by fingerprint		1	DEU098 accession. Donor: SRB016_MTSVANE KAKHETINSKII (synoynm)	40667_ MTSVANE KAKHURI	40486_GORDAN DE DRAGASANI (misnomer)		-	p. 103 - MTZVANET KAKHETINSKY	vol. 4, p. 302 - MTSVANE KAKHETISKII	-	-	-	p. 141 - MTSVANE	-	-	-	-	-	-	-
8193	MUSCAT A PETITS GRAINS BLANCS		ARM006-044	unknown	white	H	268/466	wine, table		confirmed	leaf/bunch	2	40306_MUSCAT A PETITS GRAINS BLANCS				-	-	vol. 4, p. 168 - MUSCAT BELYI	-	-	-	-	-	-	-	p. 172 - MUSCAT SPITAK	-	-	-
8238	MUSCAT A PETITS GRAINS NOIRS			GREECE	black	H	268/466	wine, table		confirmed	leaf/bunch	1	40146_MOSCATELLO NERO				-	-	vol. 4, p. 288 - MUSKAT CHERNYI	-	-	-	-	-	-	-	-	-	-	-
26227	MUSCAT VARDAGUYN AYGAVANI	Muscat vardaguyn Aygavani	ARM006-120	unknown pedigree	rose	H	268/466	table, wine	Ararat	named cultivar	leaf/bunch	3	none				-	-	-	-	-	-	-	-	-	-	-	-	-	-
26228	MUSCAT SPITAK AYGAVANI	Muscat spitak Aygavani	ARM006-257	unknown pedigree	white	H	268/466	table, wine	Ararat	named cultivar		4	none				-	-	-	-	-	-	-	-	-	-	-	-	-	-
27000	MUSCAT KARMIR	Muscat karmir	ARM006-088	unknown pedigree	red	H	268/466	table, wine	Armavir	named cultivar	leaf/bunch	2	none				-	-	-	-	-	-	-	-	-	-	-	-	-	-
8243	MUSCAT OTTONEL			FRANCE	white	H	268/466	wine, table		confirmed	leaf/bunch	2	40306_MUSCAT OTTONEL				-	-	-	-	-	-	-	-	-	-	-	-	-	-	336, p. 224 - MUSCAT OTTONEL
26999	MUSCAT DEGHIN	Muscat deghin	ARM006-099	unknown pedigree	white-yellowish	H	268/466	table, wine	Armavir	named cultivar		3	none				-	-	-	-	-	-	-	-	-	-	-	-	-	-
27001	MUSCAT SPITAK MERDZAVANI	Muscat spitak Merdzavani	ARM006-119	unknown pedigree	white	H	268/466	table	Armavir	named cultivar		1	none				-	-	-	-	-	-	-	-	-	-	-	-	-	-
8260	MUSHKETNYI		ARM006-076	RUSSIAN FEDERATION	white	F	268/268	wine, table		confirmed (but in Lit. 678 leaf photo is not corrsponding to description)	leaf	3	40306_MOUCHKETNY				vol. 2, p. 430 - MUSHKETNYI	-	-	-	p. 353 - MUSHKETNYI	-	-	-	-	-	-	-	-	-
8266	MUSCAT HAYKAKAN	Muscat haykakan	ARM006-117	Sev Muscat O.P.	yellow	H	268/397/466	wine	Armavir	confirmed	leaf/bunch	1	COST Action FA1003_MOUSCAT ARMENIAN (synonym)				-	-	-	p. 240 - MUSKAT ARMYANSKII	-	-	-	p. 399, fig. - MUSCAT HAYKAKAN	-	-	p. 184, fig. - MUSCAT HAYKAKAN	-	187 - MUSCAT HAYKAKAN	p. 187 - MUSCAT HAYKAKAN
8271	MUSKAT DESERTNYI	Muscat desertniy	ARM006-259	Madeleine Angevine x Chasla Muskatnaya	yellow-greenish	H	268/397/466	table, wine	Ararat Valley	confirmed	leaf/bunch	1	COST Action FA1003_MOUSCAT DESSERTAIN				-	-	-	p. 248 - MUSKAT DESERTNYI	-	-	-	-	-	-	-	-	-	-
8295	MUSKAT USBEKISTANSKII		ARM006-113	UZBEKISTAN	Muscat uzbekakan	H	268/466	table, raisin		confirmed	leaf/bunch	1	40306_MUSCAT D'OUZBEKISTAN	40314_UZBEKISTANIAN MUSCAT			-	p. 101 - MUSCAT OUZBEKISTANSKY	vol. 4, p. 280 - MUSKAT USBEKISTANSKII	-	-	-	-	-	-	-	-	-	-	-
22104	MUSKAT YEREVANYAN	Muscat Yerevanyan	ARM006-132	C 484 (Madeleine Angevine x Chasselas Musque) x Rizamat	yellow-whitish	H	268/397/466	table	Armavir	confirmed	leaf/bunch	3	COST Action Fa1003_MOUSCAT YEREVANIAN				-	-	-	p. 252 - MUSKAT EREVANSKII	-	-	-	-	-	-	-	-	185 - MUSKAT YEREVANYAN	p. 185 - MUSKAT YEREVANYAN
27092	NAZELI KORISOV	Nazeli korizov	ARM006-211	Spitak Araqseni PO	white-yellowish	H	268/466	table	Ararat Valley	named cultivar	leaf/bunch	1	none				-	-	-	-	-	-	-	-	-	-	-	-	-	-
8487	NERKARAT	Nerkarat	ARM006-303	C 1262 (Amurensis x Zhemchug Saba) x Karmrayut	black	H	268/466	wine	Ararat Valley	confirmed	leaf/bunch	3	DEU098 accession. Donor: HUN047_NERKARAT				-	-	-	p. 297 - NERKARAT	-	-	-	-	-	-	p. 255, fig. - NERKARAT	-	189 - NERKARAT	p. 189 - NERKARAT
8607	NOSRAHAT	Nosrahat		autochthonous	light amber	H	268/466	table	Tavush	to be confirmed by bibliography		2	40830_DOPPELAUGEN (synonym)				vol. 2, p. 469 - NOSRAAT	-	-	-	-	-	p. 224 - NOSRAHAT	-	-	-	-	-	-	-
8789	OPSIMOS EDESSIS			GREECE	white	F	268/268	wine, table		confirmed	leaf/bunch	2	40306_OPSIMO EDESSIS	40314_ZIMSKO BELO (synonym)			-	-	-	-	-	-	-	-	-	-	-	-	-	-	7, vol. 2, p. 886 - OPSIMOS EDESSIS
8942	PARKENT			UZBEKISTAN	red	H	268/466	wine, table		confirmed	leaf/bunch	1	40314_PARKENT	40667_PARKENT			-	p. 114, 215 - PARKENT	vol. 4, p. 401 - PARKENT	-	-	-	-	-	-	-	-	-	-	-
14068	PARVANA	Parvana	ARM006-267	Katta Kurgan x Qishmish Khishrau	yellow-greenish	H	268/397/466	table	Armavir	confirmed	leaf/bunch	3	DEU098 accession. Donor: ARM011_PARVANA	COST Action FA1003_PARVANA			-	-	-	p. 328 - PARVANA	-	-	-	-	-	-	-	-	203 - PARVANA	p. 203 - PARVANA
16460	ARPA	Arpa		C 1262 (Amurensis x Zhemchug Saba) x Karmrayut	black	H	268/397/466	wine	Armavir	confirmed by parentage	leaf/bunch	1	none				-	-	-	p. 47 - ARPA	-	-	-	-	p. 293 - POGOSYAN 1661/41	-	-	-	-	-
26374	POGOSYAN 2170- 12	2170/12	ARM006-006	Muscat krasniy de Maderya x Meghrabuyr	dark violet	H	268/466	wine, table	Ararat Valley	invalidation of breeders data or another genotype		1	COST Action FA1003_1720_12 (copy error)				-	-	-	-	-	-	-	-	-	-	-	-	163 - ELITE SEEDLING 2170/12	p. 163 - ELITE SEEDLING 2170/12
10114	RIZAMAT	Karmir Shabi	ARM006-288	UZBEKISTAN/Katta Kurgan x Parkent	red	H	268/397/466	table	Ararat Valley	confirmed	leaf/bunch	10	40314_RIZAMAT	40689_HONGMANAI (syonym)			vol. 3, p. 24 - RIZAMAT	-	-	-	-	-	-	-	-	-	-	-	-	-
10116	RKATSITELI		ARM006-083	GEORGIA	white	H	268/466	wine		confirmed	leaf/bunch	4	COST Action FA1003_RKATSITELI	40163_RKATSITELI	40667_RKATSITELI		vol. 1, p. 125 - ANDREULI TETRI	p. 216 - RKATZITELI	-	-	p. 216 - RKATSITELI	-	p. 154, fig. - RKA TZITELI	-	-	-	p. 215, fig. - RKATSITELI	p. 68 - RKATSITELI	-	-
10498	SALEM		ARM006-293	USA/Carter x Muscat Hamburg	red	F	268/336	wine, table		confirmed		1	40503_SALEM	DEU098_SALEM			-	-	-	-	-	-	-	-	-	-	-	-	-	-	2. p. 397 - SALEM
10708	SAPERAVI		ARM006-095	GEORGIA	black	H	268/466	wine		confirmed	leaf/bunch	3	COST Action FA1003_SAPERAVI	40306_SAPERAVI	40349_SAPERAVI		-	p. 132, 216 - SAPERAVI	vol. 5, p. 203 - SAPERAVI	-	p. 219 - SAPERAVI	-	p. 159, fig. - SAPERAVI	-	-	-	p. 218, fig. - SAPERAVI	p. 262, 266 - SAPERAVI, SAPERAVI BUDESHURISEBURI	-	-
10709	SAPERAVI ATENIS			GEORGIA	black	H	268/466	wine		confirmed by fingerprint		1	COST Action FA1003_SAPERAVI ATENIS				vol. 3, p. 76 - SAPERAVI ATENIS	-	-	-	p. 221 - SAPERAVI ATENIS	-	-	-	-	-	-	-	-	-
10782	SATENI BELYI	Spitak Sateni	ARM006-048	autochthonous	white	H	268/466	table	Ararat Valley	confirmed	leaf/bunch	1	40667_AUSHON RANNII (misnomer)				-	p. 135, 217 - SATENI BELYI	vol. 5, p. 248 - SATENI BELYI	-	-	-	-	-	-	-	-	-	-	-
11516	SERMNALI	Sermnali		autochthonous	yellowish with rose hue	H	268/466	table	Ararat Valley	confirmed by fingerprint		2	40667_SERMNALI	40830_KORZA EREVANI (synonym)			vol. 3, p. 129 - SERMNALI	-	-	-	-	-	p. 232, fig. - SERMNALI	-	-	-	-	-	-	-
11551	SEVUK	Sevuk	ARM006-188	autochthonous	black	H	268/397/466	wine, table	Syuniq	confirmed	leaf/bunch	5	none				vol. 3, p. 123 - SEVUK	-	-	-	-	-	-	p. 255, fig. - SEVUK	-	-	-	-	-	-
11687	SHAFEI	Ambari	ARM006-204	autochthonous	white	F	268/397	table	Tavush	confirmed	leaf/bunch	2	DEU098_SHAFEI ROZOVYI				vol. 3, p. 517 - CHAFEI	-	-	-	p. 157 - SHAFEYI	-	p. 177, fig. - AMBARI	-	-	-	-	-	-	-
11755	SHIRI KHAGHOGH SPITAK	Spitak Shiri khaghogh	ARM006-022	autochthonous	white	H	268/466	table	Syuniq	confirmed	leaf/bunch	2	none				vol. 3, p. 160 - SPITAK SHIRI KHAGOG	-	-	-	-	-	-	p. 221, fig - SPITAK SHIRI KHAGHOGH	-	-	-	-	-	-
4784	SPITAK GYOZ UZUM	Shrkhkan	ARM006-184	autochthonous	green-yellowish	F	268/397	table	Vayots Dzor	confirmed	leaf/bunch	1					Vol. 1, p. 333- GEZ UZYUM SPITAK						p. 203, fog.- SPITAK GYOZ UZUM
11764	SHTUR ANGUR		ARM006-142	RUSSIAN FEDERATION	rose	H	268/397/466	table, raisin		confirmed		1	40314_CHTOUR ANGOUR				vol. 3, p. 534 - SHTUR ANGUR	-	-	-	-	-	-	-	-	-	-	-	-	-
12051	SULTANINA	Deghin Yerevani	ARM006-246	autochthonous	yellow	H	268/466	table, raisin	Ararat Valley, Vayots Dzor	confirmed	leaf/bunch	7	40306_SULTANINE	40151_SULTANINA			vol. 2, p. 144 - KISHMISH BELYI KRUGLYI	-	vol. 3, p. 210 - KISHMISH BELYI OVALNYI	-	p. 95 - AG OVAL KISHMISH	-	-	-	-	-	-	-	-	-
24405	SVENI	Sveni	ARM006-019	autochthonous	black	F	268/268	wine, table	Syuniq	confrimed according to Lit. 1096 (most likely), not according to Lit 1165	leaf/bunch	5	none				-	-	-	-	p. 77 - SVENI	-	-	p. 229, fig. - SVENI	-	-	-	-	113 - SVENI	p. 113 - SVENI
12208	TAIFI ROZOVYI	Tayfi vardaguyn	ARM006-171	autochthonous	rose	H	268/466	table	Ararat Valley	confirmed	leaf/bunch	4	40314_TAIFI	40486_TAIFI ROSOVYI	40667_TAIFI ROZOVYI		-	p. 151, 218 - TAIFI ROSOVY	vol. 5, p. 414 - TAIFI ROZOVYI	-	-	-	-	-	-	-	-	-	-	-
6249	TEBRIZI	Tavrizeni	ARM006-159	autochthonous	white	H	268/466	table	Ararat Valley, Tavush	confirmed	leaf/bunch	2	DEU098_SHIRADZOULI BELYI (synonym)	40039_TAVRIZ (synonym)			-	p. 69, 211 - KIROVABADSKY STOLOVY	vol. 3, p. 199 - KIROVABADSKII STOLOVYI	-	p. 164 - TABRIZI	-	p. 133, fig. - TAVRIZENI	-	-	-	-	p. 148 - GANJURI	-	-
12439	TIGRANI	Tigrani	ARM006-097	Sev Areni x Saperavi	black	H	268/397/466	wine	Ararat Valley	confirmed	leaf/bunch	1	none				-	-	-	p. 423 - TIGRANI	-	-	-	p. 527, 725 - SEYANETS 1452/75	-	-	-	-	199 - TIGRANI	p. 199 - TIGRANI
27138	TELKI KURUK	Noyemberyani teghakan		autochthonous	yellowish-green	H	268/466	table, wine	Tavush	confirmed	leaf	2	40666_LISSITCHA OPACHKA BIALA (synonym)	40163_CHITISTVALA BODBURI (misnomer)	40843_MIGDALI (misnomer)		vol. 3, p. 222 - TELTI KOUROUK	-	-	-	-	-	-	-	-	-	-	-	-	-
12558	TOKUN	Tokun	ARM006-123	Spitak Araqesni x Ararati	yellow-greenish with a rose hue	H	268/397/466	table, wine	Armavir	confirmed	leaf/bunch	2	COST Action FA1003_TOKUN	DEU098 accession. Donor: ARM011_TOKUN			vol. 3, p. 248 - TOKUN	p. 157, 218 - TOKUN	-	-	-	-	-	p. 431, fig., 706 - TOKUN	-	-	-	-	201 - TOKUN	p. 201 - TOKUN
12600	TOZOT	Salli	ARM006-035	autochthonous	black	H	336/466	wine	Vayots Dzor	confirmed	leaf/bunch	18	DEU098 accession. Donor: ARM011_TOZOT	COST Action FA1003_KHATUN KHARJI_SALI (synonyms)	40163_TOZOT	40314_NORAKERT	vol. 3, p. 243; vol. 1, p. 559; vol. 2, p. 97; vol. 1, p. 329 - TOZOT; ITSATSTSENI; KARCHMAT, GEGAM	-	-	-	p. 78 - TOZOT	-	p. 206 - KARCHMAT	p. 53, fig.; 57; 35, fig., 640 - TOZOT, ITSITSTSENI, GYOGYAM, GEGYAM	-	p. 275 - TOZOT	-	-	45 - TOZOT	p. 45 - TOZOT
12704	TSKOBILA			GEORGIA	dark blue	H	336/466	wine		confirmed by fingerprint		2	COST Action FA1003_TSKHOBILA				vol. 3, p. 392 - TSKOBILA	-	-	-	-	-	-	-	-	-	-	p. 316 - TSKOBILA	-	-
26044	POGOSYAN 1746- 34	Pogosyan 1746-34	ARM006-173	Sev Aygeni x Yanvarskiy chyorniy Ichkimar	black	H	336/466	wine	Armavir	cannot be defined	leaf/bunch	1	none				-	-	-	-	-	-	-	-	-	-	-	-	-	-
12793	USHAHAS NAZELI	Ushahas Nazeli	ARM006-178	Tavrizeni x Nazeli	yellow-greenish	H	268/466	table	Armavir	confirmed	leaf/bunch	1	COST Action FA1003_NAZELI				-	-	-	-	-	-	p. 80, fig. - NAZELI	p. 433, fig., 706 - USHAHAS NAZELI	-	-	-	-	-	-
25978	VAGHAHAS ARENI	Vaghahas Areni	ARM006-023	ARM/unknown	black	H	268/397/466	wine	Vayots Dzor	named cultivar	leaf/bunch	3	COST Action FA1003_VAGHAHAS ARENI				-	-	-	-	-	-	-	-	-	-	-	-	-	-
12851	VAGPATI	Vaghpati	ARM006-268	Ararati x Sev Arakseni	yellow	H	268/397	wine	Armavir	confirmed	leaf/bunch	1	none				-	p. 34, 208 - VAGPATI	-	-	-	-	-	p. 425, fig. - VAGHPATI	-	-	-	-	-	-
25977	VANKI	Vanqi	ARM006-098	autochthonous	yellow-greenish with a violet hue	H	336/466	wine	Vayots Dzor	confirmed	leaf/bunch	1	none				vol. 1, p. 272 - VANKI	-	-	-	p. 80 - VANKI	-	-	p. 263, fig. - VANQI	-	-	-	-	127 - VANKI	p. 127 - VANKI
12894	VARANDENI	Varandeni		autochthonous	black	H	336/466	wine	Artsakh	confirmed	leaf/bunch	2	40667_VARANDENI				vol. 1, p. 273 - VARANDENI	-	-	-	-	-	-	-	-	-	-	-	-	-
12895	VARDABUIR	Vardabuyr	ARM006-237	autochthonous	dark rose	F	268/397	table	Ararat Valley, Vayots Dzor	confirmed by Lit. 1095, does not match Lit. 1165	leaf	5	COST Action FA1003_VARDABUIR				vol. 1, p. 275 - VARDABUIR	-	-	-	-	-	p. 263, fig. - VARDABUYR	-	-	-	-	-	129 - VARDABUYR	p. 129 - VARDABUYR
6270	KISHMISH ROZOVYI	Vardaguyn Yerevani	ARM006-242	autochthonous	rose	H	268/466	table	Ararat Valley	confirmed	leaf/bunch	2	40163_VARDAGUJN JEREVANI (synonym)	40306_SULTANINE			-	-	-	-	p. 81 - VARDAGUYN YEREVANI	-	-	-	-	-	p. 249, fig. - VARDAGUIN YEREVANI	-	131 - VARDAGUYN YEREVANI	p. 131 - VARDAGUYN YEREVANI
25980	VARDANANQ	Vardananq	ARM006-008	C 484 (Madeleine Angevine x Chasselas Musque) x C 128 (Ichkimar x Yanvarskiy Cherniy)	dark violet	H	268/397/466	wine, table	Ararat Valley	confirmed by pedigree		1	none				-	-	-	-	-	-	-	-	-	-	-	-	-	-
13165	VOSKEAT	Voskehat	ARM006-206	autochthonous	yellowish-white, amber with brown spots	H	268/397/466	wine	Ararat Valley, Vayots Dzor	confirmed	leaf/bunch	6	DEU098 accession. Donor: ARM011_VOSKEAT	40163_VOSKEAT	40306_VOSKEAT	40667_VOSKEAT	-	p. 39, 208 - VOSKEAT	vol. 2, p. 282 - VOSKEAT	-	p. 82 - VOSKEHAT	-	p. 84, fig. - VOSKEHAT	-	-	p. 295 - VOSKEHAT	p. 202, fig. - VOSKEHAT	-	95 - VOSKEHAT	p. 95 - VOSKEHAT
13217	WELSCHRIESLING			AUSTRIA	white	H	268/466	wine		confirmed	leaf/bunch	1	40306_RIESLING ITALICO (synonym)				-	-	vol. 5, p. 164 - RISLING ITALJANSKI	-	-	-	-	-	-	-	-	-	-	-
5682	ZHELUDEVYI		ARM006-239	RUSSIAN FEDERATION	rose	H	268/466	table		confrimd according to Lit. 20, not to	leaf/bunch	2	40306_JELUDOVII (alternative spelling)	DEU098_ZHELUDEVYI			vol. 1, p. 519 - ZHELUDEVYI	-	-	-	p. 395 - ZHELUDEVYI	-	-	-	-	-	-	-	-	-
13483	ZVARTNOTS	Zvartnots	ARM006-274	Karmir kakhani x Parkent	rouge	H	268/397/466	table	Armavir	confirmed	leaf	3	none				-	p. 53, 209 - ZVARTNOTS	-	p. 144 - ZVARTNOTS	-	-	-	p. 357, fig., 695 - ZVARTNOTS	-	-	-	-	-	-

## Sheet: Table S 2-b
Table S2-b. Flower sex phenotypes and genotypes of analyzed unknown grapevine genotypes
Genotypes	Flower sex phenotype	Flower sex genotype (ATP3 gene marker)
Genotype 2	F	268/397
Genotype 3	F	268/397
Genotype 5	H	268/466
Genotype 6	F	268/336
Genotype 9	F	268/397
Genotype 15	H	268/466
Genotype 16	H	336/466
Genotype 20	H	268/397/466
Genotype 21	H	268/397/466
Genotype 22	H	268/466
Genotype 24	F	268/268
Genotype 26	H	268/466
Genotype 28	H	336/466
Genotype 29	F	268/397
Genotype 30	H	268/397/466
Genotype 31	F	336/336
Genotype 32	F	268/397
Genotype 34	H	336/466
Genotype 35	H	268/466
Genotype 36	F	268/268
Genotype 40	H	268/397/466
Genotype 41	F	268/336
Genotype 43	F	268/268
Genotype 45	H	268/397/466
Genotype 46	H	268/466
Genotype 47	H	268/466
Genotype 50	H	268/397/466
Genotype 51	F	268/397
Genotype 53	H	268/397/466
Genotype 54	H	268/397/466
Genotype 55	H	268/397/466
Genotype 56	H	268/466
Genotype 57	F	268/268
Genotype 59	H	268/466
Genotype 60	H	268/466
Genotype 61	H	268/466
Genotype 62	F	268/268
Genotype 63	F	268/268
Genotype 64	H	268/466
Genotype 65	H	336/466
Genotype 66	H	268/466
Genotype 67	H	268/466
Genotype 68	F	268/336
Genotype 69	H	336/466
Genotype 70	F	268/268
Genotype 71	H	268/466
Genotype 72	H	268/466
Genotype 74	H	268/466
Genotype 75	H	268/466
Genotype 76	F	268/268
Genotype 77	F	268/268
Genotype 78	H	268/466
Genotype 79	H	268/466
Genotype 80	H	268/466
Genotype 81	F	268/397
Genotype 84	H	268/466
Genotype 85	F	268/268
Genotype 86	F	268/336
Genotype 87	H	268/466
Genotype 88	F	268/268
Genotype 90	H	268/466
Genotype 93	H	336/466
Genotype 94	F	268/268
Genotype 95	F	268/268
Genotype 96	F	268/268
Genotype 99	F	268/268
Genotype 100	H	268/397/466

## Sheet: Table S 2-c
Table S2-c. Numbers of literature (source code in VIVC) used in present study
Numbers of bibliographic references (source codes in VIVC)	Author, year, title, journal
1	VIALA, P.; VERMOREL, V. (1905-1910): Traité Général de Viticulture, Ampélographie, Vol. 1-7. Masson et Compagnie, Paris
2	HEDRICK, U.P. (1908): The Grapes of New York. J.B. Lyon Company, Albany
7	BRANAS, J.; TRUEL, P. (1965): Variétés de Raisins de Table, Vol. 1-3. Nouvelles Progrès Agricole Viticole, Montpellier
8	COSMO, I. (1952-1966): Principali Vitigni da Vino Coltivati in Italia, Vol. 1-5. Ministero dell’Agricoltura e Foreste, Roma
20	KARTAVCENKO, P. K.; FROLOV-BAGREEV, A. M.; BLAGONRAVOV, P. P. (1963 - 1970): Ampelografija SSSR, Vol. 1-3. Verlagshaus Lebensmittelindustrie, Moskau
22	NEGROUL, A. M. (1972): Les Meilleurs Cépages de l'URSS. "Kolos", Moscou
29	RAVAZ, L. (1902): Les Vignes Américaines. Porte-greffes et Producteurs-directs. Coulet et Fils, Montpellier; Masson et Cie., Paris
36	FROLOV-BAGREEV, A.M.; NEGRUL, A.M.; BLAGONRAVOV, P.P. (1946 - 1956): Ampelography of USSR, Vol. 1-6. Staatlicher wiss.-techn. Verlag des Ministeriums für Lebensmittelproduktion
39	GALET, P. (1970): Rapport sur la viticulture en Afghanistan. II. Ampélographie. Vitis 9, 15-46
123	KOTINIS, C. (1984): Atlas Ampélographique des Cépages cultivés en Grèce. Ministry of Agriculture, Athen
336	GALET, P. (1990): Cépages et Vignobles de France. L'Ampélographie Française, Tome 2, 2e édition. E. P. Dehan, Montpellier
342	GOLODRIGA, P.YA.; PANARINA, A.M.; TROSHIN, L.P. (1984): Ampelografiya SSSR. Legkaya i Pishchevaya Gromyshlennost, Moskva
461	CARBONNEAU, A. (1995): Vignes d'Arménie. Progrès Agricole et Viticole 112 (17) 359-363
518	MAGHRADZE, D. (2006): Development of national programmes on plant genetic resources in Southeastern Europe - conservation and sustainable use of grapevine genetic resources in the Caucasus and Northern Black Sea region.
678	MAGHRADZE, D.; RUSTIONI, L.; TUROK, J.; SCIENZA, A.; FAILLA, O. (2012): Caucasus and Northern Black Sea Region Ampelography. Caucasus and Northern Black Sea Region Ampelography
693	HAJDU, E. (2007):Breeding of table grape varieties in Hungary and beyond our national borders. Hungarian Agricultural Research 4
1095	ASLANYAN, E.; ARARATYAN, A.; GULQANYAN, V.; GRDZELYAN, G.; TAKHTADJYAN, A.; TUMANYAN, M.; MALKHASYAN, M.; SARGSYAN, V. (1947): Ampelografia Armyanskoy SSR. Izdadelstvo Academia Nauk Armjanskoi SSR, Yerevan
1096	POGHOSYAN, S.H.; KHACHATRYAN, S.S.; SARGSYAN, V.V.; MURADYAN, S.M. (1962): Ampelografia Armyanskoy SSR. Armyanskoe Gosudarstvennoe Selkokhozyastvennoe Izdatelstvo, Yerevan
1097	POGHOSYAN, S.H; KHACHATRYAN, S.S.; SARGSYAN, S. M.; MURADYAN, S.M.; MARTIROSYAN, E.L.; QOCHARYAN, M. H. (1981): Amplelographia Armyanskoy SSR. Izdatelstvo Hayastan
1098	HOVHANNISYAN, N.A.; YESAYAN, A.A.; BOBOKHYAN, A.A.; DALLAKYAN, M.V.; HOBOSYAN, S.G.; GASPARYAN, B.Z. (2017): Armenian Vine and Wine. Deutsche Gesellschaft für Internationale Zusammenarbeit (GIZ) GmbH, Yerevan
1148	AYVAZYAN, P.; AYVAZYAN, G.; BARSEGHYAN, Y. (2015): Mainly cultivated grape varieties in Armenia. Armenian National Agrarian University, Yerevan; Armenia
1154	MAGHRADZE, D.; MDINARADZE, I.; CHIPASHVILI, R.; ABASHIDZE, E.; KIKILASHVILI, S.; BARATASHVILI, M.; VIBLIANI, M.; KHARITONASHVILI, L.; BITSADZE, N. (2017): Ampelographic Catalogue of Grape Varieties from Skra Collection. Shota Rustaveli National Science Foundation, Tbilisi, Georgia
1165	MELYAN, G.; SAFARYAN, D.; NERSISYAN, A. (2019): Ampelography. Food and Agriculture Organization of the UN in cooperation with Ministry of Agriculture of the Republic of Armenia
10186	VULCHEV, V.; IVANOV, J.; PETKOV, G. (1984): Dounavski Lazour - eine neue weisse Keltertraubensorte. Gradinarska i Lozarska Nauka 21 (8) 105-110
40039	ARADHYA, K.M.; DANGL, G.S.; PRINS, B.H.; BOURSIQUOT, J.-M.; WALKER, M.A.; MEREDITH, C.; SIMON, C.J. (2003): Genetic structure and differentiation in cultivated grape, Vitis vinifera L.. Genetical Research 81 (3) 179-192
40146	DE MATTIA, F.; IMAZIO, S.; GRASSI, F.; LOVICU, G.; TARDAGUILA, J.; FAILLA, O.; MAITT, C.; SCIENZA, A.; LABRA, M. (2007): Genetic characterization of Sardinia grapevine cultivars by SSR markers analysis. Journal International des Sciences de la Vigne et du Vin, 41 (4) 175-184
40151	IBANEZ, J.; VARGAS, A. M.; PALANCAR, M.; BORREGO, J.; ANDRES, M. T. DE (2009): Genetic relationships among table-grape varieties. American Journal of Enology and Viticulture, USA 60 (1) 35-42
40152	VARGAS, A.M.; TERESA DE ANDRES, M.; BORREGO, J.; IBANEZ, J. (2009): Pedigrees of fifty table-grape cultivars. American Journal of Enology and Viticulture 60 (4) 525-532 Supplement S. 1-4
40158	TANGOLAR, S.G.; SOYDAM, S.; BAKIR, M.; KARAAGAC, E.; TANGOLAR, S.; ERGUEL, A. (2009): Genetic analysis of grapevine cultivars from the Eastern Mediterranean region of Turkey, based on SSR markers. Tarim Bilimleri Dergisi 15 (1) 1-8
40163	VOUILLAMOZ, J.F.; MCGOVERN, P.E.; ERGUL, A.; SOEYLEMEZOGLU, G.; TEVZADZE, G.; MEREDITH, C.P.; GRANDO, M.S. (2006): Genetic characterzation and relationships of traditional grape cultivars from Transcaucasia and Anatolia. Plant Genetic Resources 4 (2) 144-158
40174	NIKKHAH, R.; EBADI, A.; NAGHAVI, M.R.; CRESTI, M.; SCALI, M.; HADADYNEJAD, M. (2010): Application of SSR markers for characterization of genetic diversity within Iranian grapevine cultivars ('Askari' and 'Keshmeshi'). Horticulture, Environment, and Biotechnology 51 (1) 39-44
40193	SCHUCK, M.R.; MOREIRA, F.M.; VOLTOLINI, J.A.; GUERRA, M.P.; GRANDO, M.S.; DA SILVA, A.L. (2010): Identificacao molecular da uva "Goethe" de Urussanga-SC por Marcadores Microssatelites. Revista Brasileira de Fruticultura 32 (3) 825-831
40211	CRESPAN, M.; GIANNETTO, S.; MENEGHETTI, S.; PETRUSSI, S.; DEL ZAN, F.; SIVILOTTI, P. (2011): Recognition and genotyping of minor germplasm of Friuli Venezia Giulia revealed high diversity. Vitis 50 (1) 21-28
40293	DZHAMBAZOVA, T.; TSVETKOV, I.; SIMEONOV, I.; IVANOV, M.; NAKOV, Z.; DIMITROVA, V.; ATANASSOV, I.; HVARLEVA, T. (2012): Genetic diversity and relationships of indigenous and newly bred Bulgarian grape cultivars assessed by nuclear and chloroplast markers. Journal International des Sciences de la Vigne et du Vin 46 (2) 113-121
40306	LACOMBE, T.; BOURSIQUOT, J.M.; LAUCOU, V.; DI VECCHI-STARAZ, M.; PEROS, J.P.; THIS, P. (2013): Large-scale parentage analysis in an extended set of grapevine cultivars (Vitis vinifera L.). Theoretical Applied Genetics 126 (2) 401-414
40314	RIAZ, S.; BOURSIQUOT, J. M.; DANGL, G. S.; LACOMBE, T.; LAUCOU; V.; TENSCHER, A. C.; WALKER, M. A. (2013): Identification of mildew resistance in wild and cultivated Central Asian grape germplasm. BMC Plant Biology 13 (149) 21
40325	UPADHYAY, A.; AHER, L. B.; SHINDE, M. P.; MUNDANKAR, K. Y.; DATRE, A.; KARIBASAPPA, G. S. (2013): Microsatellite analysis to rationalize grape germplasm in India and development of a molecular database. Plant Genetic Resources: Characterization and Utilization 11 (3) 225-233
40337	GOTO-YAMAMOTO, N.; AZUMA, A.; MITANI, N.; KOBAYASHI, S. (2013): SSR genotyping of wild grape species and grape cultivars of Vitis vinifera and V. vinifera x V. labrusca. Journal of the Japanese Society for Horticultural Science 82 (2) 125-130
40349	EKHVAIA, J.; GURUSHIDZE, M.; BLATTNER, F. R.; AKHALKATSI, M. (2014): Genetic diversity of Vitis vinifera in Georgia: relationships between local cultivars and wild grapevine, V. vinifera L. subsp. sylvestris. Genetic Resources and Crop Evolution 61 (8) 1507-1521
40483	PECILE, M.; ZAVAGLIA, C.; CIARDI, A. (2015): Registro nazionale delle varietà di vite. Centro di Ricerca per la Viticoltura (CRA-VIT) Conegliano
40486	BITZ, L.; ZINELABIDINE, L. H.; RUEHL, E.; BITZ, O. (2015): Microsatellite analysis of traditional eastern grapevine varieties and wild accessions from Geisenheim collection in Germany. Vitis 54 (Special Issue) 17-21
40503	ANONYMOUS (2016): USDA GRIN Germplasm Resources Information Network. United States Department of Agriculture, Agricultural Research Service
40666	HVARLEVA, T. (2017): Microsatellite profiles from autochthonous Bulgarian cultivars generated during COST Action FA1003 (2010 - 2014). AgroBioInstitute, Molecular Genetics Group, Sofia
40667	HVARLEVA, T. : Bulgarian Vitis Database. AgroBioInstitute, Sofia, Bulgaria
40689	LI BEIBEI; JIANG JIANFU; FAN XIUCAI; ZHANG YING; SUN HAISHENG; ZHANG GUOHAI; LIU CHONGHUAI (2017): Molecular characterization of Chinese grape landraces (Vitis L.) using microsatellite DNA markers. HortScience 52 (4) 533-540
40693	JIMENEZ-CANTIZANO, A.; GARCIA DE LUJAN, A.; ARROYO-GARCIA, R. (2018): Molecular characterization of table grape varieties preserved in the Rancho de la Merced Grapevine Germplasm Bank (Spain). Vitis 57 (3) 93-101
40830	NICOLAS, S. D.; PEROS, J. P.; LACOMBE, T.; LAUNAY, A.; PASLIER, M. C. LE; BERARD, A.; MANGIN, B.; VALIERE, S.; MARTINS, F.; CUNFF, L. LE; LAUCOU, V.; BACILIERI, R.; DEREEPER, A.; CHATELET, P.; THIS, P.; DOLIGEZ, A. (2016): Genetic diversity, linkage disequilibrium and power of a large grapevine (Vitis vinifera L) diversity panel newly designed for association studies. BMC Plant Biology 16 (74) 19
40843	BOUTARIS, M. (1999): Greek Wine Grape Varieties: A Microsatellite DNA Marker Analysis. University of California, Davis
40858	KARASTAN, O. M.; MULIUKINA, N. A.; PAPINA, O. S. (2018): Verification of grape pedigree by microsatellite analysis. Cytology and Genetics 52 (5) 331-342
40882	RAIMONDI, S.; TUMINO, G.; RUFFA, P.; BOCCACCI, P.; GAMBINO, G.; SCHNEIDER, A. (2020): DNA-based genealogy reconstruction of Nebbiolo, Barbera and other ancient grapevine cultivars from northwestern Italy. Scientific Reports 10, 15782
40894	LUCIANO DE OLIVEIRA, G.; PEREIRA DE SOUZA, A.; ANCELMO DE OLIVEIRA, F.; IMACULADA ZUCCHI, M.; MOURA DE SOUZA, L.; FERNANDES MOURA, M. (2020): PLOS ONE, October 15
ARM011	International Academy of Viticulture and Wine Making. 375002 Yerevan. Armenia.
COST Action FA1003	FAILLA, O. 2010-2014: COST Action FA1003 GRAPENET. East-West Collaboration for Grapevine Diversity Exploration and Mobilization of Adaptive Traits for Breeding.
DEU098	Julius Kühn-Institut (JKI) Bundesforschungsinstitut für Kulturpflanzen. Institut für Rebenzüchtung Geilweilerhof. 76833 Siebeldingen. Germany.
HUN047	Institute for Viticulture and Enology. University for Horticulture and Food Industry. 6001 Kecskemet. Hungary.
SRB016	Faculté des Sciences Agronomiques. Institut de Viticulture, d'Arboriculture, Fruitière et d'Horticulture. 21000 Novi Sad. Serbia.
SRB087	University of Belgrade. Faculty of Agriculture.Institute of Horticulture. 11080 Zemun. Serbia.
SVK 01	Vyskumná stanica Vinohradnicka. Weinbaustation. 90081 Senkvice. Slovakia.
UKR050	NIViV Natsional'nyi Institut Vinograda I Vina "Magarach". National Institute of Vine and Wine "Magarach". 98600 Yalta, Crimea. Ukraine.
