# Supplementary material for: Genetic Diversity of Armenian Grapevine (Vitis vinifera L.) Germplasm: Molecular Characterization and Parentage Analysis
Source: Biology (Basel). 2021 Dec 6;10(12):1279. doi: 10.3390/biology10121279 (PMC8698583; doi:10.3390/biology10121279)
Supplement: Supplementary file 1 [file biology-10-01279-s001.zip › Table S3. List of few cases of identified varieties, new named, unknown varieties, synonyms and homonyms.xlsx]

## Sheet: Table S 3.
Table S3. List of few cases of identified varieties, new named/unknown varieties, synonyms and homonyms
Grapevine sample name	Armenian grapevine variety name (identified variety)	VIVC variety number	Recovery site / comments
Areni clone	Sev Areni	576	Individual plants were found in the old vineyards in Aghavnadzor village, Vayots Dzor region.
Areni Vanqapatkan clone			Individual plants were found in the old vineyard closed to the Monastery of Noravanq in Vayots Dzor region.
Avagi (clone 1)			Individual plants were found in the old vineyard in Aghavnadzor village, Vayots Dzor region.
Avagi 2			Individual plants were found in the old vineyard in Aghavnadzor village, Vayots Dzor region. The bunch density of this clone is loose and berriy shape is more elliptic.
Avagi 3			Individual plants were found in the old vineyard in Aghavnadzor village, Vayots Dzor region. The bunch density of this clone is loose.
Avagi (clone 3)			Individual plants were found in the old vineyard in Aghavnadzor village, Vayots Dzor region. The bunch density of this clone is compact.
Avagi			Individual plants were found in the old vineyard in Aghavnadzor village, Vayots Dzor region. This clone shows very dense conical bunches with wings.
Kakhet, FS			Individual plants were found in the Aghavnadzor village, Vayots Dzor region. The bunch density of this clone is loose, with different sized ovate berries.
Sev Chragi			Individual plants were found in old vineyard, Vayots Dzor.
Eghegis1			Individual plants were found in old vineyard, Vayots Dzor.
Mels4			Individual plants were found in old vineyard, Vayots Dzor.
Spitak1			Individual plants were found in old vineyard, Vayots Dzor.
Avagi x5			Individual plants were found in old vineyard, Vayots Dzor.
Artabuynq	Spitak Areni	577	Individual plants were found in old vineyard, Vayots Dzor.
Khardji clone1			Individual plants were found in old vineyard, Vayots Dzor.
Exp-field3	Vaghahas Areni	25978	Individual plants were found in Ararat valley.
Exp-field6			Individual plants were found in Ararat valley.
Avagi x	Hakobi vordi	24880	Individual plants were found in the old vineyard in Aghavnadzor village, Vayots Dzor region
Banants (clone 1)	Banants	1049	Individual plants were found in a private garden in Tavush region
Kro Bayan			Individual plants were found in a private garden in Tavush region
Avagi 29	Movsesi	8095	Individual plants were found in the old vineyard in Aghavnadzor village, Vayots Dzor region
Avagi (clone 2)	Eghegnadzori №2	25976	Individual plants were found in the old vineyard in Aghavnadzor village, Vayots Dzor region
Chragi lavik	Chragi Erkser	2622	Individual plants were found in the old vineyard in Aghavnadzor village, Vayots Dzor region
Elpin 1	Karmir kakhani	6000	Individual plants were found in the old vineyard in Elpin village, Vayots Dzor region
Vardaguyn 1			Individual plants were found in the old vineyard in Elpin village, Vayots Dzor region
Erkaravun Bayan	Tavrizeni	6249	Individual plants were found in the old vineyard in Tavush region
Khatun 4			Individual plants were found in the old vineyard in Tavush region
Lalvari (big bunch)	Lalvari	6685	Individual plants were found in Tavush region. Morphological differences were obvious – cultivar has bigger bunches than Lalvari clone 2 and Lalvari clone 3
Lalvari (clone 2)			Individual plants were found in Tavush region. The bunch has middle size, from dense to loose, cylindrical-conical, winged from one side.
Lalvari (clone 3)			Individual plants were found in Tavush region. The bunch has cylindrical-conical shape, the berries had different size from big to small. The vens of leaf from lower side had wine-hue color and were covered by hairs.
Ararati clone	Ararati	553	Individual plants were found in the old vineyard, Vayots Dzor region.
Ararati clone 1			Individual plants were found in the old vineyard, Vayots Dzor region.
Arevik clone, b.b.	Spitak Arevik	583	Individual plants were found in Syuniq region. This genotype has big berries.
Aldara (deghin)			Individual plants were found in Syuniq region.
Vanqapatkan Nazeli	Nazeli	3960	Individual plants were found in the old vineyard in Vayots Dzor region, close to monastry
Voskehat clone	Dzrali	3776	Individual plants were found in the old vineyard, Vayots Dzor region.
Voskehat 1 (Katvi achq 1)	Voskehat	13165	Individual plants were found in the old vineyard, Vayots Dzor region.
Garni 5			Individual plants were found in Garni, Kotayq region.
Mskhali clone Avag	Mskhali	8109	Individual plants were found in the old vineyard, Vayots Dzor region.
Vanqapatkan (G spitak)			Individual plants were found in the old vineyard, Vayots Dzor region.
x	Garan Dmak	4398	Individual plants were found in the Armavir region.
Lukashin 3/7			Individual plants were found in the Armavir region.
Hran	Karmir Koteni	6001	Individual plants were found in Syuniq region.
Panoyi	Khatun khardji	6168	Individual plants were found in Syuniq region.
Voskehat-Zorik			Individual plants were found in the old vineyard of Eghegis village, Vayots Dzor region.
Khachik 1	Khatuny	6169	Individual plants were found in the old vineyard of Khachik village, Vayots Dzor region.
Nalbandyan	Khndoghni	6182	Individual plants were found in the Armavir region.
Khndoghni papakan			Individual plants were found in Artsakh.
2/3	Zvartnots	13483	Individual plants were found in the Armavir region.
3/2,17	Sev Qishmish	6256	Individual plants were found in the Armavir region.
Agarakadzor 1	Arevar	581	Individual plants were found in the old vineyard of Agarakadzor village, Vayots Dzor region.
Aghavnadzor 1	Nosrahat	8607	Individual plants were found in the old vineyard of Aghavnadzor village, Vayots Dzor region.
Andranik 1-3/4	Nerkarat	8487	Individual plants were found in the Armavir region.
Andranik 4/3	Karmrahyut	6002	Individual plants were found in the Armavir region.
Vardabuyr	Tozot	12600	Individual plants were found in the old vineyard, Vayots Dzor region.
Andranik 2-1			Individual plants were found in the Armavir region.
Zoriki7			Individual plants were found in the old vineyard, Vayots Dzor region.
Hors			Individual plants were found in the old vineyard, Vayots Dzor region.
Eghegis 2			Individual plants were found in the old vineyard of Eghegis village, Vayots Dzor region.
Mels1			Individual plants were found in the old vineyard, Vayots Dzor region.
Berdaki	Vardabuyr	12895	Individual plants were found in the old vineyard, Vayots Dzor region.
Eghegnadzori vardaguyn			Individual plants were found in the old vineyard, Vayots Dzor region.
Nazeli clone	Ushahas Nazeli	12793	Individual plants were found in the Armavir region.
Grapevine sample name	Armenian grapevine variety name (new named/ unknown variety)	VIVC variety number	Recovery site / comments
Mug vardaguyn	Aghavnadzori mug vardaguyn	26231	Individual plants were found in aghavnadzor village, Vayots Dzor region. The name is based on berry color and cultivated area.
Mels 2	Aghavnadzori spitak	26230	Few plants were found in Aghavnadzor village, Vayots Dzor region. The name is based on berry color (white) and cultivated area.
Bagarani	Bagarani	27135	The only plant was found in Bagaran village, Armavir region, closed to the Akhuryan river.
Azati Sev	Eghegnadzori Sev	26229	Individual plants were found in old vineyards in Aghavnadzor and Elpin villages, Vayots Dzor region. The name is based on berry color (black) and cultivated area.
Muscat Aygavan spitak	Muscat spitak Aygavani	26228	Individual plants were found in Ararat Valley. The name is based on flavour, berry color and cultivated area.
Muscat Aygavan (khoshor)	Muscat vardaguyn Aygavani	26227	Individual plants were found in Ararat Valley. The name is based on flavour, berry color and cultivated area.
Spitak Chragi	Spitak Chragi	27096	Individual plants were found in old vineyard in Armavir region. The name was given during sampling based on bunch shape similar to Chragi Erkser.
Deghin Yerevani (clone 2)	Genotype 56/unknown		Individual plants were found in Ararat Valley. The name of this genotype based on similar morphology to Deghin Yerevani variety.
Itsaptuk (wild)	Genotype 26/unknown		A single plant was found in an old vineyard, Syuniq region. The name was based on similar morphology of berry shape to Itsaptuk variety.
Variety synonyms	Armenian grapevine variety name	VIVC variety number	Recovery site / comments
Seyrak Areni	Sev Areni	576	The plants wer found in old vineyard of Vayots Dzor region.
Lyustra
Movuz
Mormor
Tsrtadimackun Areni
Kapuyt Mskhali
Salli	Tozot	12600	Individual plants were found in the old vineyard, Vayots Dzor region
Gyogyam			Individual plants were found in the old vineyard, Syuniq region.
Itsitstseni			Individual plants were found in the old vineyard, Syuniq region.
Karmir khach			Individual plants were found in the old vineyard, Vayots Dzor region
Alurdreni	Spitak Arevik	583	Individual plants were found in the old vineyard, Syuniq region. Alurdreni is not mentioned as a synonym in ampelography, it was always used by local farmers.
Karmir milagh	Karmir kakhani	6000	Karmir milagh is one of several synonyms of Karmir Kakhani
Khach khardji	Voskehat	13165	Khach khardji is one of sveral synonyms of Voskehat
Kosht gila	Apoyi khaghogh	514	Individual plants were found in Vayots Dzor region. Kosht gila is not mentioned as a synonym of Apoyi khaghogh, it is used by local farmers
Kozum			Individual plants were found in Vayots Dzor region. Kozum is not mentioned synonym, is used only by local farmers
Spitak milagh			Individual plants were found in the old vineyard in Vayots Dzor region. Sample name is common in cultivated area and can be considered as a local synonym of Apoyi khaghogh.
Krmrkeni (clone)	Karmir Koteni	6001	Individual plants were found in Hali Dzor village, Syuniq region.
Noyemberyani	Noyemberyani teghakan	27138	Individual plants were found in very old vineyard in Noyemberyan, Tavush region. Genetic profile matched ‘Lisyi Khvost’, ‘Telki Kuruk’
Variety homonym	Armenian grapevine sample name	VIVC variety number	Recovery site / comments
Katvi achq	Genotype 79		Individual plants were found in Elpin village, Vayots Dzor. Katvi achq is a synonym of autochthonous Voskehat variety. Despite this genotype was morphologically close to Voskehat, the genetic profile proved distict.
