# Supplementary material for: Genetic Diversity of Armenian Grapevine (Vitis vinifera L.) Germplasm: Molecular Characterization and Parentage Analysis
Source: Biology (Basel). 2021 Dec 6;10(12):1279. doi: 10.3390/biology10121279 (PMC8698583; doi:10.3390/biology10121279)
Supplement: Supplementary file 1 [file biology-10-01279-s001.zip › Table S4. Microsatellite profiles for 24 nSSR loci of analyzed grapevine varieties and unknown genotypes.xlsx]

## Sheet: Table S 4.
Table S4. Microsatellite profiles for 24 nSSR loci of analyzed grapevine varieties and unknown genotypes
VIVC prime name (capital letters)	VVS2a	VVS2b	VVMD5a	VVMD5b	VVMD7a	VVMD7b	VVMD25a	VVMD25b	VVMD27a	VVMD27b	VVMD28a	VVMD28b	VVMD32a	VVMD32b	VrZAG62a	VrZAG62b	VrZAG79a	VrZAG79b	VVIV67a	VVIV67b	VrZAG67a	VrZAG67b	VrZAG83a	VrZAG83b	VVIN16a	VVIN16b	VVIN73a	VVIN73b	VVIP60a	VVIP60b	VVMD24a	VVMD24b	VVMD21a	VVMD21b	VMC4f31a	VMC4f31b	VVIB01a	VVIB01b	VVIH54a	VVIH54b	VVIQ52a	VVIQ52b	VVIV37a	VVIV37b	VMC1B11a	VMC1B11b	VVIP31a	VVIP31b
AFUS ALI	133	135	228	234	239	249	249	255	186	186	234	258	258	272	186	188	243	251	358	362	128	150	188	195	149	149	266	266	318	318	206	206	257	257	165	188	291	295	165	177	76	78	148	160	185	185	171	181
AGHAVNADZORI MUG VARDAGUYN	135	145	238	242	239	247	241	255	186	195	240	244	250	272	194	196	251	251	350	401	135	145	195	195	149	151	266	266	318	322	210	215	250	250	173	188	291	295	167	167	82	82	150	158	167	205	177	181
AGHAVNADZORI SPITAK	135	151	236	238	239	249	249	255	186	195	244	244	250	272	188	200	251	257	358	401	128	135	188	188	149	155	266	266	318	322	206	215	244	257	173	188	295	299	163	175	78	82	156	178	173	185	177	177
AIGENI SEV	143	151	236	240	239	247	241	249	186	195	240	244	256	272	194	196	251	257	358	358	135	145	190	195	151	151	258	266	318	322	206	206	244	250	188	188	295	295	151	165	78	82	150	178	175	195	185	193
AIGEZARD	143	151	238	242	233	243	249	255	184	195	234	244	256	272	188	196	251	257	358	380	135	150	188	195	149	151	258	266	316	318	210	215	250	252	171	181	291	295	165	177	78	78	154	178	167	185	185	189
ALDARA SPITAK	125	137	230	238	239	247	239	241	186	195	236	278	252	272	188	204	247	251	358	376	128	155	195	195	151	151	266	266	322	322	204	206	250	250	165	173	291	295	151	165	74	76	174	178	167	185	177	181
Ambari/SHAFEI	143	145	238	242	243	247	239	255	186	195	244	244	250	250	188	202	247	251	358	401	135	145	188	195	151	151	266	266	322	330	206	218	244	252	165	181	291	299	163	165	78	82	158	178	167	167	183	193
ANAHIT	135	143	234	236	243	247	249	255	186	186	236	236	272	272	192	196	239	251	365	391	135	150	188	188	151	155	258	266	322	322	206	210	257	257	188	206	291	295	165	165	78	80	160	178	167	185	177	183
ANUSH	141	155	226	240	239	253	241	245	195	195	218	244	250	256	188	188	249	259	358	401	122	135	195	195	155	155	266	266	320	320	206	210	250	257	181	203	291	299	139	165	76	76	150	178	167	171	181	181
ANUSHAYUT	125	133	238	240	243	249	241	241	180	182	244	258	250	272	188	196	243	247	358	365	135	150	195	195	151	155	258	266	312	320	208	214	250	253	169	171	291	291	139	151	76	82	160	174	167	183	181	191
ANUSHIK	143	155	236	238	243	247	241	255	180	186	218	244	250	272	188	204	251	255	358	365	135	135	188	195	151	155	266	266	318	322	206	210	244	250	188	208	291	295	163	165	76	76	160	178	185	189	183	191
APOI KHAGOG	143	145	236	248	239	249	239	249	182	198	244	258	250	272	188	194	247	253	358	358	135	145	188	195	147	151	264	270	318	318	206	210	252	257	173	188	291	299	163	165	76	78	160	178	167	185	171	181
ARAGATSI	151	155	236	236	239	243	245	249	182	195	244	244	250	272	188	196	247	249	365	401	124	135	188	195	151	155	266	270	318	322	214	215	250	257	181	188	291	291	139	163	78	78	150	178	167	185	177	183
ARARATI	135	151	236	238	247	249	249	255	182	186	236	244	250	272	194	200	247	251	358	358	135	155	188	190	151	151	266	266	318	322	206	214	244	250	165	188	295	299	151	165	78	82	168	178	167	175	181	193
ARAZI	133	151	230	230	239	247	249	249	180	186	244	272	248	272	194	194	239	255	376	393	122	148	188	190	147	147	258	266	318	318	210	215	249	257	181	203	291	295	163	167	82	82	150	172	167	175	177	181
ARENI SEV	133	133	238	242	249	249	241	255	180	186	244	244	272	292	196	200	243	247	358	373	145	150	188	188	151	151	266	266	318	318	206	214	244	244	186	188	291	291	151	165	76	78	164	174	167	183	185	189
AREVABUYR	143	149	234	236	243	247	249	255	180	195	234	236	252	272	188	192	255	257	365	373	150	159	195	195	151	155	258	266	322	322	210	215	250	250	188	206	291	295	165	165	78	80	168	178	167	173	183	185
AREVAR	151	155	226	230	239	249	245	249	186	195	218	244	250	272	188	202	251	257	358	401	124	159	188	188	151	155	258	270	318	322	206	210	250	257	173	203	291	299	165	165	78	82	156	156	171	185	177	181
AREVSHAT	151	151	238	242	233	243	249	249	180	184	234	244	272	272	188	196	247	251	358	358	135	145	195	195	149	149	258	266	318	322	206	218	250	252	171	181	291	295	165	177	76	78	178	178	167	185	183	189
ARMENIA	143	155	226	236	239	243	241	245	195	195	244	272	256	272	188	196	249	257	358	365	122	124	195	195	151	155	266	266	322	322	206	214	244	250	203	205	291	299	139	159	76	78	150	178	171	175	181	193
ARPA	125	133	238	242	247	249	241	241	182	195	244	258	250	272	194	196	243	259	358	365	135	135	195	201	151	151	266	266	320	320	206	214	244	250	165	169	291	295	139	151	76	76	160	168	167	183	181	191
ARTAGES	125	155	242	266	247	251	239	241	180	195	244	278	272	272	188	194	241	251	358	358	135	135	186	201	151	151	258	266	318	328	206	215	250	250	165	208	291	291	163	167	82	82	146	168	171	175	177	185
ARTASHATI KARMIR	125	133	238	240	243	247	241	241	180	180	244	258	250	272	188	194	239	247	365	373	124	135	195	201	151	155	266	266	318	320	204	208	244	250	165	169	291	295	139	151	76	76	160	174	167	183	187	191
AYVAZYANI MUSKATENI	143	149	236	240	247	247	255	255	186	195	236	236	272	272	192	196	239	257	365	373	150	159	195	201	149	151	258	266	318	322	206	210	257	257	171	206	291	295	165	165	76	78	160	178	167	185	177	183
AYVAZYANI VARDABUYR	133	143	234	238	239	239	239	249	180	195	234	244	272	272	188	196	249	251	369	393	128	135	188	188	151	157	266	266	322	322	206	206	244	267	173	208	295	295	159	167	82	82	156	178	173	183	171	179
AZATENI	133	143	230	238	247	249	239	241	186	195	244	282	266	272	190	196	251	251	358	373	150	155	188	195	151	155	258	266	322	322	206	214	244	250	173	177	291	295	163	165	78	78	156	174	173	183	177	189
BAGARANI	135	143	240	242	243	249	239	255	184	195	236	248	256	272	190	206	249	251	358	358	137	148	188	190	151	155	266	266	318	322	206	214	244	257	186	188	291	291	165	169	74	78	156	158	167	167	171	187
Banants/BAYAN SHIREI	143	143	230	240	243	247	239	255	195	195	236	244	272	272	190	204	251	251	358	373	148	155	188	188	151	155	266	266	318	322	206	206	244	250	173	186	291	295	163	165	74	78	150	156	167	173	177	187
BLACK ALICANTE	133	151	238	240	247	249	239	255	182	186	254	260	250	252	202	204	237	247	358	362	122	128	190	195	149	151	266	266	306	326	206	206	244	250	171	206	291	307	165	165	76	78	158	168	173	175	177	185
CHARENTSI	125	133	238	242	247	249	241	241	182	195	244	260	250	272	194	196	243	259	365	373	135	150	195	195	151	155	266	266	320	320	208	214	244	250	171	203	295	295	163	167	76	76	168	168	171	183	187	191
CHARENTSI 2	125	133	238	242	243	247	241	241	180	195	244	258	272	292	188	194	239	247	358	365	124	135	188	195	151	155	258	266	312	320	204	208	244	253	165	169	291	295	139	167	76	76	160	168	167	183	185	191
CHGHLENI	125	143	240	242	239	247	239	255	180	184	226	242	258	262	196	204	247	249	362	365	128	150	190	195	147	149	258	258	322	330	206	210	250	250	183	196	291	295	167	177	76	80	160	174	167	189	181	185
CHRAGI ERKSER	137	145	228	230	243	249	241	241	186	186	234	244	252	272	186	202	243	251	358	362	122	128	188	195	149	151	258	266	318	318	204	215	250	257	186	217	295	295	153	165	74	82	164	178	167	173	177	189
CHRAGI SPITAK	145	145	230	238	243	247	239	241	186	195	244	244	250	252	200	202	247	251	358	358	122	135	195	195	151	151	266	266	318	330	206	215	252	257	165	186	295	299	163	165	74	82	158	178	167	173	183	189
COARNA NEAGRA	137	143	238	238	247	249	241	249	180	186	234	244	256	274	188	200	247	251	358	373	122	148	188	195	149	151	266	266	320	322	206	206	244	244	186	188	291	295	175	175	78	82	156	174	173	185	177	187
Deghin Yerevani/SULTANINA	145	151	236	236	239	253	239	249	182	195	218	244	250	250	188	188	247	259	358	401	122	135	188	195	151	155	264	270	318	320	206	215	250	257	188	188	291	299	163	165	78	82	156	178	167	185	177	181
DUNAVSKI LAZUR	133	133	238	242	237	247	239	241	180	182	236	244	240	272	180	190	249	255	360	373	122	148	188	190	147	151	266	268	322	322	206	210	229	257	173	181	295	307	139	139	76	78	148	148	167	173	173	193
DZHANDZHAL KARA	125	155	236	242	243	249	241	245	180	195	234	258	250	272	188	196	247	251	358	365	124	135	195	195	155	155	266	270	318	322	210	214	250	250	181	203	291	295	139	139	76	78	178	178	167	171	181	185
DZRALI	141	145	238	242	253	259	241	267	180	180	236	258	250	250	196	200	237	249	358	373	122	128	195	195	149	151	266	266	314	330	206	215	244	250	165	179	295	295	153	165	74	78	156	160	167	167	187	189
EGHEGNADZORI SEV	135	155	228	248	239	243	245	255	186	186	272	280	252	254	188	200	249	251	358	368	135	145	188	195	149	151	258	266	318	332	210	218	250	250	173	217	295	299	153	165	74	78	168	174	167	167	171	185
ERASKHENI	143	153	236	238	233	239	245	255	195	195	244	258	258	274	188	196	249	257	362	362	135	143	188	190	149	151	266	266	306	326	210	210	252	267	165	203	291	295	159	177	78	82	150	156	185	189	179	187
ERAZ	141	147	0	0	245	253	243	267	182	186	236	258	270	272	200	200	257	259	358	358	145	163	188	195	149	149	258	266	322	322	204	206	244	257	181	185	285	295	163	177	76	78	160	168	185	185	177	185
GARA SHANY	145	151	236	242	253	253	239	249	186	195	218	258	250	256	188	192	247	251	358	376	135	155	188	195	147	151	258	264	320	322	204	215	249	250	188	217	291	299	151	163	76	78	156	174	167	185	181	183
GARAN DMAK	125	143	236	238	247	249	239	241	180	182	278	280	266	274	190	194	239	251	358	373	139	159	195	195	151	151	258	266	312	318	206	208	244	250	165	181	291	295	139	167	76	82	158	160	167	187	185	189
GAVTENI	145	151	236	242	239	239	239	249	190	195	218	244	250	272	188	188	255	257	358	358	128	135	188	188	147	151	264	266	320	322	215	215	244	257	177	188	291	295	155	163	74	82	150	178	173	185	177	181
Genotype 100	137	143	238	242	247	249	241	255	186	190	236	244	256	272	200	204	249	251	358	362	128	145	195	195	147	151	266	266	318	322	206	215	244	259	188	188	291	291	165	167	76	82	174	178	175	179	175	177
Genotype 15	133	151	230	230	239	249	249	249	186	195	236	244	240	272	186	194	241	249	373	373	135	148	188	188	147	147	258	266	320	320	210	212	244	250	179	203	291	295	0	0	82	82	172	172	167	185	181	185
Genotype 16	135	135	238	238	239	253	249	255	180	186	244	282	272	272	202	204	239	251	360	360	128	150	190	195	151	151	264	270	322	328	206	210	250	252	173	177	295	295	165	165	74	78	158	174	175	185	183	189
Genotype 2	125	143	228	238	239	247	239	245	182	186	236	258	252	262	192	204	239	251	358	376	128	135	188	195	149	151	258	264	308	322	204	214	244	250	173	181	291	299	165	167	76	78	160	164	175	185	171	177
Genotype 20	135	151	234	236	243	247	249	255	180	195	236	236	250	272	188	192	255	257	365	373	122	159	188	201	149	151	266	266	322	322	206	210	257	257	171	206	291	295	165	165	76	80	156	160	167	167	183	185
Genotype 21	135	151	230	238	249	253	249	255	180	195	244	244	240	258	186	188	255	257	358	373	122	135	190	195	147	149	266	266	318	322	210	215	250	250	171	181	291	295	165	177	76	82	154	168	175	185	177	177
Genotype 22	135	151	234	238	243	251	249	255	184	190	236	244	250	254	188	194	247	261	365	376	148	155	188	190	147	149	258	264	318	318	206	210	257	257	169	177	291	307	147	157	76	78	146	172	167	173	177	177
Genotype 24	135	151	236	238	241	251	249	255	182	186	236	244	250	272	188	188	241	251	366	401	135	148	190	195	149	155	264	266	322	322	206	210	250	257	171	206	295	299	165	165	76	82	160	178	167	173	181	185
Genotype 26	135	155	228	242	247	249	239	245	180	186	236	244	252	272	192	194	251	257	364	380	128	143	195	195	149	151	258	264	308	320	204	218	244	250	173	177	291	295	165	177	76	78	150	160	167	175	177	177
Genotype 28	137	137	228	228	239	239	249	255	0	0	244	268	240	256	188	194	0	0	338	362	135	135	195	201	149	151	258	266	318	322	206	206	244	250	183	186	285	291	0	0	0	0	160	160	167	173	163	183
Genotype 29	137	137	228	230	263	263	241	249	176	186	236	236	266	272	194	194	243	251	358	373	122	145	195	195	149	151	258	266	318	318	206	218	244	252	173	177	291	295	165	165	78	82	154	160	177	185	181	187
Genotype 3	125	143	228	244	239	249	239	255	180	186	236	240	258	266	192	192	239	251	358	368	128	135	190	195	149	151	258	266	322	332	204	206	244	257	173	188	295	311	139	163	76	82	160	164	175	175	189	193
Genotype 30	137	145	238	242	239	247	239	241	186	190	244	244	250	272	188	204	251	255	358	368	122	155	188	188	147	147	266	266	322	332	206	215	244	250	165	173	291	295	151	165	78	82	174	178	167	167	177	193
Genotype 31	141	143	234	236	239	247	239	239	190	190	234	282	248	252	196	204	249	251	358	373	145	148	190	201	149	151	266	266	306	306	206	210	244	257	173	186	289	291	139	139	76	80	150	158	175	191	177	177
Genotype 32	141	143	236	238	239	239	239	255	180	186	236	258	252	272	188	188	247	251	358	358	128	145	195	195	147	147	264	266	318	322	206	215	250	250	173	177	291	295	167	177	78	82	156	156	167	175	181	189
Genotype 34	141	147	228	242	249	253	243	267	182	186	236	236	262	272	200	202	257	259	358	358	145	159	188	188	149	149	266	266	322	322	204	206	244	257	165	181	285	295	163	177	78	78	156	156	167	185	177	187
Genotype 35	143	143	228	242	249	249	255	255	186	190	236	244	272	272	188	200	249	249	362	365	122	145	188	195	147	151	266	266	308	318	206	210	257	259	173	188	291	295	167	167	78	82	160	174	175	179	175	181
Genotype 36	143	145	228	242	247	249	239	245	186	195	236	236	248	272	200	204	251	257	358	358	148	157	188	201	147	151	266	266	322	322	204	215	244	257	177	188	291	299	165	165	76	76	160	174	177	185	177	181
Genotype 40	143	151	234	242	243	243	249	255	180	195	244	244	250	258	188	196	247	249	348	365	128	128	188	195	151	151	258	266	322	332	206	214	250	257	181	181	291	295	139	139	78	82	168	178	167	167	185	187
Genotype 41	143	153	228	228	239	239	241	249	186	186	236	236	256	272	194	194	249	249	362	368	135	145	188	188	149	149	258	266	318	318	204	214	250	250	163	177	291	291	175	175	74	82	156	174	175	175	177	177
Genotype 43	145	145	230	236	253	263	239	241	182	195	240	244	244	250	188	194	251	259	373	382	148	150	188	190	149	151	258	268	318	322	206	210	244	250	165	203	291	291	151	159	78	78	150	168	167	185	177	193
Genotype 45	145	145	238	242	239	247	239	239	180	190	235	278	244	274	190	200	239	243	358	366	139	150	188	195	149	151	266	266	322	330	206	210	244	250	165	203	291	295	165	177	76	82	150	160	167	187	175	179
Genotype 46	149	151	230	240	243	247	249	255	186	195	234	244	258	272	188	192	247	251	358	362	122	135	195	195	151	151	258	266	322	332	206	215	250	257	171	181	291	295	139	163	78	78	150	156	167	173	177	183
Genotype 47	149	151	236	240	243	247	249	249	186	195	236	244	272	272	188	192	239	251	358	373	135	150	188	195	149	151	258	266	318	322	206	210	250	250	171	206	291	295	165	165	76	80	160	178	167	185	183	185
Genotype 5	125	145	242	242	249	265	239	241	180	186	244	258	252	252	188	194	257	257	365	401	145	150	195	195	149	151	264	266	318	322	204	210	0	0	163	173	291	299	165	165	76	82	160	178	175	185	183	191
Genotype 50	149	153	238	248	247	249	241	241	186	186	258	278	266	274	190	194	239	249	358	373	137	139	195	195	149	151	258	266	312	330	206	214	244	250	165	203	291	295	167	177	82	82	160	174	183	187	175	187
Genotype 51	151	151	228	230	239	263	239	255	194	198	244	278	246	272	192	194	249	251	358	358	148	150	188	195	151	151	258	266	322	322	206	206	244	250	165	165	291	291	139	165	76	76	152	160	185	201	177	183
Genotype 53	151	155	234	242	243	247	245	249	195	195	234	258	256	272	188	192	257	257	358	373	122	145	195	201	149	149	266	266	318	322	206	210	250	252	171	206	291	295	165	175	74	76	154	160	167	173	187	189
Genotype 54	151	155	234	242	247	253	245	249	195	195	234	236	272	272	188	188	253	253	358	366	135	148	190	195	149	155	266	266	318	318	210	218	252	257	171	181	291	291	165	177	78	80	157	163	173	195	177	183
Genotype 55	151	153	238	240	239	247	239	249	186	190	248	282	244	258	188	204	251	259	348	348	133	145	190	190	151	151	266	266	316	320	210	215	252	252	165	188	291	295	151	165	78	78	158	160	167	201	175	193
Genotype 56	151	155	236	242	249	251	243	247	195	195	238	248	256	272	186	186	247	257	380	380	122	150	188	195	149	155	264	266	322	322	206	218	252	257	171	190	297	297	161	173	76	78	0	0	171	195	181	187
Genotype 57	133	151	0	0	239	249	249	249	186	195	0	0	240	272	194	202	239	249	0	0	135	145	188	190	151	151	258	266	0	0	210	212	0	0	177	203	0	0	0	0	82	82	168	172	167	185	181	185
Genotype 6	133	133	236	238	247	261	239	249	180	186	234	248	248	272	194	204	247	247	369	401	128	145	195	201	151	151	258	266	318	332	214	214	257	259	163	177	291	291	139	165	74	78	164	174	167	175	177	177
Genotype 60	0	0	230	238	243	247	239	241	186	195	244	244	250	252	200	204	247	251	358	358	122	135	195	195	151	151	266	266	318	330	206	215	252	257	165	188	295	299	153	163	74	82	158	178	167	173	183	189
Genotype 61	125	133	238	242	243	249	241	241	180	195	258	260	250	272	188	196	239	259	365	373	135	150	195	201	151	155	258	266	312	320	204	206	250	253	165	203	291	295	163	167	76	76	160	174	171	183	187	191
Genotype 62	125	143	228	230	239	255	239	255	182	190	236	272	258	272	188	204	243	247	358	362	122	155	188	195	151	151	266	266	322	322	206	210	244	250	165	179	291	291	151	165	70	78	160	176	167	185	175	181
Genotype 63	133	133	240	242	239	243	239	241	190	193	234	235	240	250	188	188	247	261	366	366	128	128	188	201	151	157	258	270	318	322	206	215	244	244	165	206	291	295	165	165	78	82	150	160	189	189	181	193
Genotype 64	133	135	230	238	241	249	241	255	182	184	248	260	250	252	188	196	243	247	358	365	135	150	188	195	151	155	266	266	312	322	208	212	244	257	165	171	289	295	167	167	76	76	168	168	167	183	181	185
Genotype 65	133	135	230	240	241	249	241	255	180	184	248	260	250	272	188	196	239	247	0	0	135	135	188	195	151	155	258	266	312	322	204	206	244	250	165	181	289	295	167	167	76	82	168	172	175	183	181	185
Genotype 66	133	135	238	242	249	249	241	255	182	195	246	246	252	256	186	194	255	257	338	358	147	147	190	195	147	155	256	258	322	326	210	210	250	257	165	171	295	307	163	163	76	78	160	162	173	185	177	185
Genotype 67	133	135	238	242	249	249	241	255	186	186	244	272	272	292	194	196	239	243	362	365	139	145	188	188	151	151	266	266	312	322	206	208	244	244	188	188	291	295	151	165	78	82	154	174	173	183	177	185
Genotype 68	133	143	236	238	235	263	241	255	180	190	244	258	248	258	194	196	249	251	358	373	128	150	190	190	147	151	266	266	322	322	215	218	250	257	173	186	291	295	139	151	78	80	150	178	175	175	175	193
Genotype 69	133	145	226	234	239	243	241	241	188	190	234	246	240	250	188	188	243	247	365	366	122	128	188	201	151	151	266	270	306	318	206	210	244	244	177	177	291	295	163	165	76	78	150	160	185	189	179	181
Genotype 70	133	153	230	234	235	255	239	249	182	190	236	258	246	272	200	206	247	251	368	373	122	145	195	195	151	0	266	266	322	322	218	218	251	257	177	217	291	307	139	177	78	78	150	174	177	177	185	193
Genotype 71	135	141	236	236	239	247	239	255	180	186	236	258	250	272	190	200	243	249	358	373	122	128	188	195	149	155	266	266	314	330	206	210	244	244	179	186	291	295	165	165	74	78	164	168	167	167	187	187
Genotype 72	135	151	238	238	247	247	249	255	182	184	218	244	240	272	194	196	251	259	358	358	135	135	190	195	149	155	258	266	316	328	215	215	244	250	171	181	291	295	163	165	82	82	156	160	175	185	177	185
Genotype 74	137	137	228	236	239	245	239	239	186	190	260	260	270	272	202	202	243	251	368	368	122	155	188	188	149	151	258	266	322	322	206	206	250	250	203	203	291	307	153	165	82	82	156	158	185	185	177	193
Genotype 75	137	151	236	240	239	243	239	249	186	195	218	272	248	272	188	196	239	251	365	393	122	122	190	201	149	151	258	266	318	320	206	214	244	250	177	203	289	295	167	177	76	82	160	160	167	183	171	181
Genotype 76	137	153	236	242	239	249	249	249	180	186	246	258	252	262	188	204	243	253	367	376	145	150	190	195	147	151	258	266	322	322	215	215	251	251	188	217	291	295	139	165	78	82	160	174	185	185	181	185
Genotype 77	141	143	238	258	249	253	255	267	180	186	234	258	250	272	190	200	249	251	358	358	122	122	188	195	149	155	266	266	314	322	206	206	244	257	173	179	295	295	139	165	74	76	156	164	167	173	187	189
Genotype 78	143	145	238	248	249	249	239	255	186	195	258	258	250	256	186	200	243	257	358	358	135	150	195	195	147	155	258	266	318	328	204	206	244	249	177	188	291	295	167	175	82	82	156	174	167	173	171	177
Genotype 79	143	149	230	234	249	253	241	255	186	195	236	278	258	292	196	204	243	257	358	365	128	139	188	190	151	151	258	266	318	322	208	214	244	259	177	188	291	291	151	165	82	82	160	162	183	183	175	187
Genotype 80	125	133	228	236	245	247	239	245	180	182	0	0	232	272	192	204	251	251	360	363	137	147	188	190	149	151	258	266	328	330	206	210	257	257	171	171	291	297	153	165	78	78	160	168	167	197	177	179
Genotype 81	125	133	236	242	245	253	239	245	182	190	240	244	258	272	200	202	247	259	358	358	122	135	188	190	149	149	258	266	322	322	206	210	252	257	165	181	295	295	151	163	78	78	152	152	185	185	179	193
Genotype 84	133	135	228	236	249	259	239	241	182	182	0	0	234	272	196	204	247	259	348	358	122	148	188	201	151	151	266	266	322	330	206	210	244	250	171	177	291	295	153	165	78	78	160	168	167	185	193	195
Genotype 85	133	141	234	238	235	243	239	255	186	195	244	244	248	262	194	204	237	251	358	373	150	150	188	190	151	151	258	266	306	306	210	214	250	257	163	177	295	309	153	165	72	78	156	158	175	175	171	181
Genotype 86	133	141	238	240	263	263	239	239	192	195	248	254	244	262	194	204	239	251	358	373	145	150	188	190	151	151	266	272	306	322	206	210	250	250	165	165	289	289	141	165	76	78	144	156	175	185	171	177
Genotype 87	125	143	238	242	239	253	245	255	176	182	236	258	272	272	200	200	237	247	358	358	135	150	188	195	149	151	258	266	330	330	206	215	244	249	181	190	295	299	139	165	74	78	150	150	167	167	177	179
Genotype 88	125	143	228	230	247	255	239	255	182	195	236	272	258	272	204	204	247	257	348	362	122	128	188	195	151	151	258	266	322	322	206	214	244	259	165	179	291	299	151	165	70	82	158	160	179	185	181	193
Genotype 9	133	143	228	238	243	249	245	255	180	182	236	248	248	252	194	194	243	253	348	358	135	148	188	195	147	149	258	270	322	322	215	218	249	250	163	173	291	295	165	177	74	76	160	178	175	175	177	181
Genotype 90	135	143	230	242	247	247	239	255	180	180	236	244	262	272	190	206	237	247	362	373	148	150	195	195	147	155	258	266	318	322	206	210	244	250	173	188	289	295	167	175	78	78	168	174	173	189	177	177
Genotype 93	141	151	230	238	235	263	249	249	182	195	228	262	246	250	194	200	251	251	365	373	150	150	190	201	151	151	266	266	318	322	206	210	249	255	183	185	319	319	153	171	72	78	150	156	167	201	171	187
Genotype 94	133	151	230	238	239	259	241	245	180	182	240	258	244	274	188	196	245	249	348	358	135	143	188	190	149	151	266	266	322	326	210	215	244	267	169	177	291	317	159	165	78	82	156	158	185	189	175	187
Genotype 95	141	151	238	238	245	261	237	239	184	194	254	254	244	246	200	202	239	249	373	373	145	145	188	190	151	151	266	266	306	324	206	208	244	250	177	206	289	291	139	139	78	78	152	156	175	185	169	175
Genotype 96	131	131	0	0	235	257	237	239	184	184	234	248	0	0	194	194	251	251	0	0	145	145	188	190	147	151	266	266	306	322	206	210	251	251	169	185	289	291	163	177	76	80	148	148	167	169	175	185
Genotype 99	145	151	234	238	245	247	241	249	195	195	244	258	250	272	188	194	251	257	350	373	145	145	195	201	149	149	266	266	322	322	206	215	250	250	188	206	295	295	167	167	80	82	148	150	167	167	181	187
GOETHE	125	135	234	240	235	247	241	255	186	188	230	236	246	252	192	206	239	247	350	373	135	139	190	195	149	155	266	266	318	322	207	210	250	250	181	214	295	295	165	165	78	78	168	168	173	181	177	177
GORULA	141	143	238	238	247	253	255	267	176	186	234	244	250	272	190	200	237	251	358	380	122	155	188	195	151	151	266	266	314	322	206	206	249	257	173	181	295	295	163	167	78	82	164	174	173	173	189	193
HADISI	133	143	234	238	247	249	241	241	180	186	244	278	266	292	190	196	239	243	365	373	139	150	188	195	151	151	258	266	312	318	208	214	244	244	165	188	291	309	151	167	76	82	158	174	167	183	185	187
HAGHTANAK	133	145	226	234	239	243	241	241	190	190	234	235	240	250	188	188	243	247	365	366	122	128	188	201	151	151	266	270	306	318	206	210	244	244	177	177	291	295	163	165	76	78	150	160	189	189	179	181
HAGHTANAKI QUYR	133	133	0	0	239	243	239	241	190	190	234	235	244	250	188	200	243	247	365	366	122	150	190	190	149	151	258	270	322	322	0	0	244	259	165	177	0	0	0	0	78	82	150	158	185	185	179	187
HAKOBI VORDI	135	145	238	242	247	249	239	255	186	195	244	248	254	272	190	194	247	249	358	376	128	143	188	195	151	151	266	266	318	322	214	215	257	257	177	177	291	295	151	165	76	78	154	160	167	185	185	187
HASTAKOT	143	155	228	238	247	253	239	245	182	186	236	258	252	272	192	204	251	251	360	376	128	135	188	195	149	151	258	264	308	322	204	206	244	250	165	173	291	291	165	165	78	78	160	164	175	185	177	181
HAYASTAN	133	151	230	234	247	247	239	249	186	195	234	236	250	272	192	196	251	257	365	376	135	135	188	195	151	155	258	266	322	322	206	215	257	257	171	188	291	295	165	165	78	82	174	178	167	185	171	177
HAYRENIQ	133	151	236	240	247	255	239	249	186	195	244	244	272	272	196	204	251	257	358	358	150	159	195	201	149	151	258	266	322	326	206	206	250	257	171	206	291	295	165	165	76	78	156	160	167	185	183	185
HRUSHAKI	151	151	236	240	239	247	249	249	180	182	218	236	250	272	188	188	247	259	358	401	122	145	188	195	147	155	264	266	318	318	206	210	244	250	177	188	291	299	163	177	78	82	178	178	167	185	181	181
ISABELLA	123	151	240	240	235	249	241	249	180	184	226	236	248	272	202	204	237	247	348	366	122	137	188	190	149	155	266	266	320	320	206	206	250	250	169	171	295	295	167	167	76	76	156	168	171	177	173	177
ITALIA	133	149	234	240	243	247	239	249	180	195	234	244	252	272	192	204	255	257	373	376	135	150	188	195	155	157	266	266	322	322	206	210	250	257	171	206	291	295	163	165	80	82	168	174	173	185	177	185
Itsaptuk/KHUSAINE BELYI	147	155	226	236	243	243	245	255	195	195	244	258	250	272	188	196	249	249	358	365	124	135	195	195	155	155	266	270	318	322	210	214	250	250	181	203	291	291	139	177	78	78	150	150	167	175	181	183
KAKHET	135	143	242	242	239	253	255	255	180	180	236	236	250	272	202	202	237	249	358	358	122	145	188	195	149	151	266	268	314	332	206	215	244	257	165	181	291	295	163	165	76	78	164	168	167	167	187	193
KALTAK KARA	141	143	230	242	233	253	255	255	180	186	244	244	250	258	188	202	251	251	358	365	145	145	188	195	151	155	266	266	322	332	210	214	244	257	171	181	291	291	165	165	76	78	156	178	167	167	171	183
KANDAHARI SIAH	141	155	236	242	233	243	245	255	180	195	244	246	258	272	188	196	247	249	358	380	135	148	188	195	149	149	266	266	318	318	214	214	244	252	161	173	291	299	139	139	76	78	174	178	167	195	177	185
Kaqavik/KISHMISH KHISHRAU	151	151	230	236	243	249	249	249	182	195	218	244	250	250	188	202	251	257	358	401	122	159	188	195	147	151	258	258	318	322	206	206	250	257	188	203	291	299	163	165	78	82	156	156	171	185	181	183
KARMIR KAKHANI	135	151	242	242	243	253	249	267	180	195	238	244	250	272	188	196	247	257	358	358	122	135	195	195	151	155	266	266	318	322	206	206	244	257	163	188	291	291	165	165	76	78	150	178	167	189	181	189
KARMIR KOTENI	135	155	228	236	239	239	245	255	180	182	0	0	262	272	188	188	247	251	348	360	145	150	188	195	151	151	266	266	322	322	210	215	244	250	165	179	299	309	151	167	78	82	168	174	185	185	177	181
Karmir Shabi/RIZAMAT	151	155	230	242	233	253	245	249	180	195	234	244	256	258	188	196	247	257	358	358	135	145	188	195	149	155	258	266	322	322	215	218	250	252	171	181	291	295	177	177	78	82	154	178	167	185	177	183
KARMIR YEREVANI	143	151	230	236	239	247	239	249	186	195	218	278	250	272	188	204	251	259	358	401	135	148	195	195	151	155	266	266	320	322	204	215	244	257	165	188	299	311	165	165	78	82	156	160	167	185	179	181
KARMRAHYUT	133	133	238	240	243	249	241	241	180	182	244	260	250	292	188	196	239	243	365	365	135	150	188	195	151	151	258	266	312	320	206	208	244	250	165	171	291	295	151	167	76	76	168	174	183	183	185	191
KARMRASHAT	133	133	228	240	239	247	241	249	180	182	246	260	252	272	196	204	243	255	358	376	135	135	188	195	149	151	266	266	318	320	206	215	250	257	165	171	295	295	165	167	76	76	160	168	183	183	185	191
KHAGOG SEV 2	143	155	230	242	247	249	245	255	180	186	244	272	258	272	200	204	247	251	358	358	128	135	190	195	147	149	266	266	318	332	206	215	257	259	177	188	291	299	165	175	76	78	174	178	0	0	175	185
Khatun Khardji/KHATUN KHARDZHI	143	145	238	242	247	249	241	255	186	186	244	244	250	292	194	196	243	251	358	373	145	150	188	188	151	151	258	258	318	318	204	208	244	250	188	188	291	291	151	167	76	78	174	178	167	167	185	187
KHATUNY	137	145	226	242	239	245	239	241	190	195	236	244	250	250	196	196	237	257	376	376	135	152	188	190	149	151	258	266	318	322	206	214	244	250	163	171	291	295	139	177	76	82	168	172	167	189	177	193
Khndoghni/KHINDOGNY	133	155	228	236	239	249	241	245	182	195	258	272	258	272	188	204	247	251	362	368	122	145	188	188	149	151	266	272	322	322	210	215	244	250	177	177	291	299	151	165	78	78	150	160	167	185	181	193
KISHMISH CHERNYI TEINTURIER	151	155	236	236	249	253	245	249	182	195	218	246	250	250	188	202	247	251	360	401	122	128	188	195	147	155	258	264	318	322	206	218	250	257	190	203	291	299	163	163	78	82	156	168	171	185	177	181
KISHMISH KARMIR	133	143	236	240	243	251	239	241	186	195	244	260	250	272	188	202	251	259	358	368	135	157	188	188	151	155	266	266	318	322	204	206	244	250	188	203	291	307	165	165	82	82	156	178	167	185	177	181
KISHMISH MOLDAVSKII	135	151	236	238	239	249	249	255	182	186	236	244	250	272	188	188	239	247	366	401	122	135	188	190	149	155	264	266	320	322	206	210	250	257	188	206	295	299	163	165	76	82	160	178	167	181	181	185
KOGHBENI	135	143	230	238	247	247	239	255	180	195	236	244	250	272	190	190	237	251	358	373	148	155	188	195	151	155	266	266	318	318	206	206	244	250	165	173	289	295	167	167	78	82	160	168	173	175	177	177
KUTUZOVSKII	135	143	238	240	249	251	249	255	180	190	236	244	256	274	194	200	247	261	338	373	148	167	188	190	147	151	266	266	320	322	206	210	244	257	171	188	295	295	147	175	78	78	156	168	167	173	173	177
LALVARI 1	137	145	238	240	249	259	241	267	180	195	244	244	250	250	190	196	251	251	358	358	122	122	195	195	149	151	258	266	318	322	206	206	244	257	173	181	291	295	165	167	74	78	160	162	173	173	189	193
LALVARI 2	137	145	238	240	233	247	241	267	180	195	244	244	250	250	190	196	251	251	358	358	122	122	195	195	149	151	258	266	318	322	206	206	244	257	173	181	291	295	165	167	74	78	160	170	173	173	189	193
LALVARI 3	137	145	238	240	247	259	241	267	180	195	242	244	250	250	190	196	251	251	358	358	122	122	180	195	149	151	258	266	318	322	206	206	244	257	173	181	291	295	165	167	74	78	156	164	173	173	189	193
LEVONI MUG VARDAGUYN	125	145	238	248	239	247	239	241	176	180	236	258	252	266	188	204	247	249	358	362	145	150	195	201	147	151	266	266	318	318	206	206	244	250	177	177	291	299	165	167	74	76	158	164	167	167	177	189
LKENY CHERNYI	125	137	236	242	239	239	241	245	182	186	240	258	272	272	188	200	243	247	348	358	128	135	188	195	149	149	258	266	330	330	215	215	244	244	171	190	295	299	139	165	74	78	152	152	167	185	177	179
MAGHLARI MSKHVILTVALA	141	143	236	240	247	253	241	267	176	186	232	242	250	250	190	200	237	251	358	380	122	155	180	195	151	151	266	266	314	322	206	206	244	257	171	179	295	295	139	165	76	88	156	164	167	173	175	185
Marmari/KISHMISH MRAMORNYI	145	151	236	236	239	253	239	249	182	195	218	244	250	250	188	188	239	251	358	358	122	135	188	195	151	155	264	266	318	320	206	215	250	257	188	188	291	299	163	163	78	82	156	178	167	185	177	181
MASIS	135	143	236	248	239	249	241	255	180	180	248	272	272	272	188	200	247	251	358	358	145	145	195	195	151	151	266	266	318	332	206	210	244	244	181	201	295	307	165	177	78	82	150	174	167	171	181	193
MEGHRABUYR	125	133	230	230	249	253	241	249	190	195	244	258	272	292	186	188	243	249	373	380	128	135	188	188	147	151	264	266	314	318	206	210	250	254	171	181	291	291	165	173	78	82	156	170	169	175	171	177
MERDZAVAN	125	133	238	238	249	249	241	241	180	180	244	244	250	272	182	196	239	247	365	373	135	150	195	201	151	155	266	266	312	318	208	214	244	253	169	171	291	291	139	167	76	82	160	174	171	183	185	187
MOLDOVA	133	135	238	242	243	251	241	255	182	195	228	236	252	256	188	194	255	257	338	358	145	148	190	195	147	155	256	258	322	326	210	210	252	257	171	173	295	307	151	163	76	78	148	154	173	185	177	177
MORMOR	133	133	238	242	249	249	241	255	180	186	244	244	272	292	196	200	243	247	358	373	145	150	188	188	151	151	266	266	318	318	206	214	244	244	186	188	291	291	151	165	76	78	164	174	167	183	185	189
MOSCHATO MAVRO	133	135	230	238	245	249	241	255	180	186	246	258	264	272	186	202	239	255	365	376	122	128	188	188	147	149	264	266	318	332	210	210	250	257	165	171	295	295	165	165	76	86	160	162	167	189	185	185
MOVSESI	137	141	238	242	239	239	239	241	184	195	244	258	272	272	188	188	249	249	358	358	145	150	188	188	147	151	266	266	322	332	206	206	244	250	171	173	295	299	163	165	78	82	164	178	171	175	177	189
MSKHALI	135	151	240	248	247	249	249	255	180	195	236	248	256	272	188	200	247	247	358	376	145	155	190	195	147	151	266	266	318	322	206	210	244	250	177	181	291	307	175	177	78	82	160	174	167	185	177	181
MTSVANE KAKHURI	135	141	236	242	247	253	239	267	180	180	236	240	262	272	190	200	237	237	350	358	122	145	188	188	149	151	266	266	314	322	206	215	244	257	165	179	289	295	163	163	76	78	158	164	167	173	177	193
MUSCAT A PETITS GRAINS BLANCS	133	133	230	238	233	249	241	249	180	195	246	268	264	272	186	196	251	255	365	376	122	135	188	188	147	147	264	266	318	318	210	215	250	267	165	206	291	295	165	165	76	76	160	162	185	189	181	185
MUSCAT A PETITS GRAINS NOIRS	0	0	230	238	249	249	0	0	180	195	246	268	0	0	0	0	0	0	0	0	0	0	0	0	0	0	0	0	0	0	210	215	250	267	165	206	291	295	163	165	76	78	160	162	185	189	181	185
MUSCAT DEGHIN	133	149	234	240	239	249	241	249	180	186	236	268	240	272	186	188	251	255	363	373	122	122	188	201	149	155	266	266	318	318	210	210	257	257	206	206	295	295	165	165	76	80	160	168	173	175	177	179
MUSCAT HAYKAKAN	135	135	230	230	245	249	255	255	180	186	246	258	272	272	186	202	239	255	365	376	122	128	188	188	149	149	264	266	330	332	210	210	250	250	169	171	295	295	165	165	76	86	162	162	167	191	183	185
MUSCAT KARMIR	133	143	230	234	239	247	249	255	180	186	236	246	264	272	194	196	255	257	365	391	122	159	188	195	149	151	266	266	322	322	206	210	257	267	171	188	291	295	165	165	76	78	156	160	175	185	179	183
MUSCAT OTTONEL	133	143	228	230	239	243	249	255	180	190	258	268	240	264	188	194	255	259	363	373	135	148	190	201	147	157	264	266	318	322	210	210	267	267	171	206	295	295	163	167	82	82	160	160	173	185	181	191
MUSCAT SPITAK AYGAVANI	149	151	236	240	247	249	249	249	180	195	236	244	272	272	186	196	255	257	358	373	135	150	188	195	151	155	258	266	322	322	210	215	250	257	171	206	291	295	165	165	78	80	168	178	167	185	171	177
MUSCAT SPITAK MERDZAVANI	135	141	230	236	245	249	239	255	180	186	236	246	264	272	186	202	239	249	358	365	122	128	188	188	149	149	266	266	322	332	206	210	250	257	171	181	295	295	139	165	76	78	162	168	167	185	177	185
MUSCAT VARDAGUYN AYGAVANI	135	143	230	240	247	247	255	255	180	186	244	244	250	272	192	196	251	255	358	391	150	159	188	201	151	155	258	266	322	322	206	210	257	257	188	206	291	295	165	165	76	78	168	178	167	167	183	185
MUSHKETNYI	133	135	230	248	247	249	239	255	180	195	248	276	252	272	200	204	237	251	358	365	128	145	188	195	149	151	258	266	322	322	206	210	244	249	171	186	291	295	165	167	76	78	160	178	185	185	175	179
MUSKAT DESERTNYI	149	155	230	238	247	251	241	249	180	182	218	244	272	272	204	204	255	259	358	376	122	150	188	201	147	155	266	266	318	328	210	210	250	267	206	208	295	295	163	165	76	82	160	160	175	185	185	187
MUSKAT USBEKISTANSKII	133	155	234	242	251	253	245	249	180	180	234	244	256	264	186	188	247	255	380	391	122	150	188	195	149	149	266	266	322	322	210	210	250	267	171	206	295	299	165	175	76	78	172	178	185	195	177	185
MUSKAT YEREVANYAN	135	151	230	230	247	253	249	255	180	180	234	244	240	258	188	194	247	255	358	376	135	145	190	195	151	155	266	266	318	322	210	215	250	252	171	181	291	295	165	177	76	82	168	178	175	185	183	185
NAZELI KORISOV	143	151	230	236	239	243	241	249	186	195	236	246	248	272	188	196	251	257	358	365	122	135	188	190	147	151	258	266	318	322	206	215	244	250	203	203	291	295	159	159	76	76	150	174	171	183	171	181
Nazeli/ESKERI	141	145	236	240	239	253	239	241	180	195	218	258	250	272	188	198	251	259	358	401	135	145	195	195	147	155	266	266	318	320	210	215	250	257	181	188	291	299	165	177	76	82	168	178	167	185	181	181
NERKARAT	125	133	238	238	247	249	241	241	180	195	244	244	272	292	194	196	239	259	365	373	135	150	188	201	151	155	266	266	312	320	208	214	244	250	171	203	291	291	151	163	76	76	160	174	171	183	185	187
NOSRAHAT	135	143	238	238	245	249	255	257	182	186	236	258	262	272	200	202	251	259	358	358	148	155	188	195	149	151	258	268	318	322	206	214	244	249	165	173	291	295	151	169	78	82	156	160	173	185	177	189
Noyemberyani teghakan/TELKI KURUK	143	145	238	242	249	249	249	249	180	186	244	258	252	262	200	204	251	251	358	362	151	155	190	195	149	151	266	266	318	322	206	215	249	257	173	208	291	307	165	175	82	82	158	178	167	175	177	181
OPSIMOS EDESSIS	135	143	236	248	243	247	249	255	182	186	258	258	250	252	186	200	251	259	362	362	135	135	190	195	149	151	266	266	326	326	208	210	257	257	165	188	291	295	165	177	78	78	158	168	189	189	181	187
PARKENT	143	151	230	238	233	247	249	255	184	195	244	244	258	272	196	196	251	257	358	358	128	135	188	195	149	151	258	258	316	322	206	215	250	250	171	171	291	295	165	177	78	82	156	178	167	185	183	185
PARVANA	151	151	236	242	243	243	249	249	182	195	234	244	250	272	188	188	251	257	380	401	150	159	195	195	147	149	258	266	322	322	206	210	252	257	171	188	299	299	163	177	78	82	154	156	185	195	177	183
POGOSYAN 1746 34	137	143	236	238	235	247	237	241	182	190	242	244	258	266	190	202	243	253	348	365	128	150	188	195	151	151	266	266	318	318	210	214	244	250	165	171	289	295	155	167	76	84	156	174	167	169	173	191
POGOSYAN 2170 12	125	133	230	230	247	253	241	249	180	190	244	252	272	292	188	194	243	255	341	376	135	135	188	188	147	151	258	266	320	322	204	210	250	257	171	181	291	291	165	177	76	78	168	172	179	185	171	185
RKATSITELI	133	141	236	242	247	253	239	267	180	182	236	244	262	272	190	200	249	259	358	360	122	145	188	188	149	151	266	266	322	322	206	206	257	257	171	181	295	295	139	163	78	78	168	168	167	185	177	193
SALEM	135	155	232	238	235	247	241	241	186	188	230	236	250	272	194	202	239	247	350	373	135	139	190	201	155	155	266	266	322	322	206	210	239	250	171	184	295	295	165	165	78	80	146	168	173	181	177	177
SAPERAVI	133	145	226	242	239	239	239	241	190	193	235	244	244	250	188	200	243	261	366	366	128	150	188	190	149	151	258	266	318	322	210	215	244	244	165	177	291	295	165	165	76	78	150	150	167	167	179	193
SAPERAVI ATENIS	141	145	242	242	247	253	241	267	180	186	248	268	250	262	200	204	243	247	373	379	122	148	195	195	149	151	266	268	314	322	206	214	244	257	165	179	289	295	165	165	76	82	160	168	167	185	175	193
Spitak Sateni/SATENI BELYI	133	133	236	238	239	239	239	241	186	195	240	244	272	272	188	196	251	257	358	368	128	145	188	188	147	151	258	266	318	322	206	206	244	250	173	188	295	295	159	165	82	82	150	178	171	173	171	177
SERMNALI	137	151	236	242	239	247	241	249	186	195	218	236	250	272	188	204	251	259	362	401	122	122	195	195	151	155	264	266	318	318	215	215	244	257	188	188	291	299	165	165	82	82	156	156	179	185	175	181
Sev Araqseni/ARAKSENI CHERNYI	133	143	236	240	239	249	241	241	180	195	240	272	256	272	196	204	247	257	358	362	135	145	188	195	151	151	258	266	318	322	206	210	244	250	188	203	295	313	159	165	78	82	150	160	171	195	171	185
Sev Khardji/KHARDJI SEV	133	135	242	248	247	249	241	255	180	186	244	272	256	272	200	204	243	247	358	358	145	150	188	190	151	151	266	268	318	332	206	214	244	250	186	188	291	311	151	167	78	78	158	174	167	185	171	185
Sev Koghb/ARAYATLY GARA UZUM	125	133	228	242	239	245	241	245	182	190	240	258	258	272	200	202	243	247	348	358	135	145	190	195	149	151	258	266	322	330	210	215	244	252	165	171	295	295	151	165	78	78	152	160	167	185	179	181
Sev Qishmish/KISHMISH CHERNYI	151	155	236	236	249	253	245	249	182	195	218	246	250	250	188	202	247	251	360	401	122	128	188	195	147	155	258	264	318	322	206	218	250	257	190	203	291	299	163	163	78	82	156	168	171	185	177	181
SEVUK	143	143	238	242	245	249	239	241	176	186	258	272	258	272	200	202	249	251	358	358	145	155	190	195	151	155	266	266	322	330	206	214	244	257	165	165	295	299	165	167	78	82	150	156	173	185	177	187
SHIRI KHAGHOGH SPITAK	125	135	236	238	247	247	239	255	186	186	236	258	252	272	190	204	247	251	358	358	145	150	195	201	149	151	266	266	318	332	206	215	250	250	173	177	291	299	165	177	74	82	164	174	175	175	181	185
Shrkhkan	139	155	226	230	249	249	245	255	186	195	236	244	272	272	196	200	251	257	358	362	124	124	188	195	151	151	266	266	318	318	206	210	250	259	173	203	291	295	165	165	78	78	150	156	167	175	181	187
SHTUR ANGUR	135	151	236	238	243	253	249	255	186	195	244	248	258	258	188	204	247	257	362	382	122	128	190	195	151	151	258	266	322	332	206	215	244	250	181	190	291	291	139	165	78	82	150	178	167	167	171	185
Spitak Araqseni/ARAKSENI BELYI	143	151	236	240	239	243	241	249	195	195	246	272	248	272	188	196	251	259	358	391	122	145	188	190	147	151	258	266	318	318	206	215	244	250	203	203	291	295	159	177	76	76	150	150	171	183	171	181
Spitak Areni/ARENI SPITAK	125	133	242	248	239	249	239	241	180	180	240	244	272	272	188	196	239	247	358	373	143	150	188	195	151	151	266	266	318	324	214	214	244	250	181	188	291	309	151	163	78	78	150	164	183	185	171	185
Spitak Arevik/AREVIK SPITAK	137	143	228	230	239	247	239	241	186	195	278	278	252	272	192	204	251	251	358	358	128	148	188	195	151	151	266	266	322	322	204	206	244	250	165	188	291	311	165	167	76	78	160	178	185	185	181	183
Spitak Berri/BERRI SPITAK	133	135	238	238	247	253	241	249	180	186	278	282	272	292	190	204	239	251	360	373	128	150	188	195	151	151	264	266	318	322	210	214	244	250	177	188	291	295	165	167	78	82	158	174	167	185	185	189
SPITAK LERNATU	133	155	238	242	239	247	239	241	195	195	244	244	240	272	196	204	249	257	368	373	128	135	188	190	147	155	258	266	318	322	206	215	244	244	173	208	291	295	163	165	82	82	168	178	173	173	171	177
Spitak Novrast/KHALILI BELYI	125	135	236	242	235	249	239	241	180	186	244	258	250	262	194	196	251	257	358	366	143	145	188	195	149	151	258	270	318	320	206	210	250	257	171	181	291	295	147	165	78	82	160	160	167	195	185	185
SVENI	125	135	228	236	239	259	239	239	182	186	236	244	256	258	188	196	247	251	358	358	122	122	188	195	151	151	266	266	322	322	206	215	250	257	179	186	291	295	151	175	70	82	156	174	167	173	177	181
Tavrizeni/TEBRIZI	137	137	236	240	239	245	239	241	186	190	258	260	244	272	202	202	243	251	358	368	122	155	188	190	149	151	258	266	322	322	206	206	244	250	165	203	291	307	165	165	82	82	156	158	167	185	177	193
Tayfi vardaguyn/TAIFI ROZOVYI	137	143	230	236	243	247	239	255	180	195	244	244	250	258	188	196	247	257	358	365	122	145	188	195	151	155	258	266	322	322	210	215	244	257	171	181	291	295	165	165	76	78	150	156	167	185	171	181
Tchilar/CHILAR	133	135	238	238	249	253	241	249	180	186	278	282	266	272	196	204	239	251	360	373	150	150	190	195	151	151	258	270	312	322	210	214	244	252	177	188	291	295	151	165	76	78	174	174	183	185	185	189
TIGRANI	133	145	226	238	239	249	241	241	180	193	235	244	250	272	188	196	247	261	366	373	128	150	188	188	151	151	258	266	318	318	214	215	244	244	165	188	291	295	165	165	76	76	150	174	167	183	185	193
TOKUN	135	143	236	236	243	249	241	249	186	195	244	272	272	272	188	200	251	251	358	391	122	135	188	190	147	151	266	266	318	322	206	206	244	250	165	203	295	295	151	177	76	82	178	178	167	183	171	193
TOZOT	125	145	236	248	239	255	239	239	180	195	240	272	262	272	188	204	239	247	358	358	143	145	190	195	151	151	258	266	322	324	214	214	244	250	176	181	299	309	163	165	76	78	150	174	185	185	171	193
TSKOBILA	141	143	238	242	239	253	241	267	176	186	236	236	250	272	200	202	237	243	358	368	122	145	188	195	149	151	266	268	314	330	206	214	250	257	165	179	289	295	165	165	76	82	164	168	167	167	175	193
USHAHAS NAZELI	137	145	236	240	239	239	239	239	186	195	218	258	272	272	198	202	251	259	358	401	145	155	188	195	147	151	266	266	320	320	206	210	244	250	165	188	291	291	165	177	82	82	158	168	167	167	177	181
VAGHAHAS ARENI	125	135	236	242	239	247	241	255	182	195	218	272	240	272	188	204	257	259	358	373	145	150	190	195	151	151	266	266	328	330	206	210	244	250	181	203	291	295	159	163	76	78	150	160	173	175	171	177
VAGPATI	151	151	236	242	243	249	249	249	180	182	244	244	250	272	196	200	247	247	358	358	135	155	188	195	151	155	266	266	318	318	206	206	244	244	188	188	291	295	151	165	76	78	178	178	167	167	181	193
Vanqi/VANKI	133	145	238	242	239	247	239	255	180	186	244	272	240	250	188	194	247	251	358	362	145	145	188	188	149	151	258	266	318	322	204	206	249	250	163	188	291	291	151	163	78	78	164	178	167	175	185	189
VARANDENI	125	143	240	242	239	247	239	255	180	184	0	0	258	262	196	204	247	249	363	366	128	150	190	195	147	149	258	258	322	330	206	210	250	250	173	188	291	295	167	177	76	80	160	174	0	0	171	175
VARDABUIR	145	151	228	236	239	239	239	249	186	195	218	244	250	258	188	188	243	257	360	401	135	135	188	188	147	155	258	266	322	322	206	206	249	250	188	188	291	291	155	165	78	82	174	178	167	185	177	183
Vardaguyn Yerevani/KISHMISH ROZOVYI	145	151	236	236	239	253	239	249	182	195	218	244	250	250	188	188	247	259	358	401	122	135	188	195	151	155	264	266	318	320	206	215	250	257	188	188	291	299	163	165	78	82	156	178	167	185	177	181
VARDANANQ	125	133	230	238	249	253	241	249	190	195	244	252	272	292	186	188	243	249	341	376	122	128	188	188	147	151	258	266	318	322	204	210	250	250	171	179	291	291	165	177	76	76	156	172	169	185	171	185
VOSKEAT	143	145	238	248	247	249	241	241	180	180	258	278	266	274	190	194	239	249	358	373	135	139	195	195	149	151	258	266	312	330	206	214	244	250	165	203	291	295	167	177	76	82	160	174	183	187	175	187
WELSCHRIESLING	135	151	228	240	247	257	255	269	186	190	246	258	240	272	194	196	251	251	362	365	135	137	188	195	149	151	266	266	318	322	210	215	250	250	169	169	291	299	163	167	76	84	150	160	171	183	171	171
ZHELUDEVYI	145	151	230	230	233	249	241	245	190	195	234	258	272	278	194	196	243	257	358	363	128	135	188	195	149	151	266	266	318	318	206	220	257	267	171	177	291	291	139	165	76	78	150	160	179	185	185	187
ZVARTNOTS	151	151	238	242	243	249	249	249	180	186	244	244	250	272	196	200	247	251	358	358	135	155	188	195	151	155	266	266	318	318	206	214	250	257	163	165	291	299	151	165	78	82	168	178	167	175	189	193
