# Supplementary material for: Genetic Diversity of Armenian Grapevine (Vitis vinifera L.) Germplasm: Molecular Characterization and Parentage Analysis
Source: Biology (Basel). 2021 Dec 6;10(12):1279. doi: 10.3390/biology10121279 (PMC8698583; doi:10.3390/biology10121279)
Supplement: Supplementary file 1 [file biology-10-01279-s001.zip › Table S5. Allele size (AS, bp) and allele frequency (AF) for the 24 nSSR markers.xlsx]

## Sheet: Table S 5.
Table S5. Allele size (AS, bp) and allele frequency (AF) for the 24 nSSR markers.
VVS2		VVMD5		VVMD7		VVMD25		VVMD27		VVMD28		VVMD32		VrZAG62		VrZAG79		VVIv67		VrZAG67		VrZAG83		VVIn16		VVIn73		VVIp60		VVMD24		VVMD21		VMC4f3.1		VVIb01		VVIh54		VVIq52		VVIv37		VMC1b11		VVIp31
AS	AF	AS	AF	AS	AF	AS	AF	AS	AF	AS	AF	AS	AF	AS	AF	AS	AF	AS	AF	AS	AF	AS	AF	AS	AF	AS	AF	AS	AF	AS	AF	AS	AF	AS	AF	AS	AF	AS	AF	AS	AF	AS	AF	AS	AF	AS	AF
123	0.00227	226	0.02294	233	0.02252	237	0.00679	176	0.01584	218	0.04839	232	0.00227	180	0.00226	237	0.03409	338	0.00917	122	0.17195	180	0.00452	147	0.12045	256	0.00452	306	0.025	204	0.0543	229	0.00227	161	0.00225	285	0.00682	139	0.08716	70	0.00679	144	0.00226	167	0.31136	163	0.00225
125	0.07955	228	0.0711	235	0.02252	239	0.1991	180	0.23756	226	0.00461	234	0.00227	182	0.00226	239	0.07955	341	0.00459	124	0.02036	186	0.00226	149	0.22955	258	0.22398	308	0.00909	206	0.3914	239	0.00227	163	0.02027	289	0.03182	141	0.00229	72	0.00452	146	0.00679	169	0.00909	169	0.00225
131	0.00455	230	0.13073	237	0.00225	241	0.26018	182	0.11991	228	0.00461	240	0.03636	186	0.04072	241	0.00682	348	0.02752	128	0.11086	188	0.38462	151	0.48864	264	0.05882	312	0.03182	207	0.00226	244	0.29091	165	0.13514	291	0.42273	147	0.00688	74	0.05204	148	0.01584	171	0.04773	171	0.07207
133	0.175	232	0.00229	239	0.20495	243	0.00679	184	0.03394	230	0.00461	244	0.02045	188	0.26471	243	0.08636	350	0.01147	133	0.00226	190	0.14253	155	0.15227	266	0.66063	314	0.02273	208	0.03394	249	0.02727	169	0.02703	295	0.37727	151	0.08257	76	0.27376	150	0.10407	173	0.10909	173	0.00901
135	0.12273	234	0.05275	241	0.00676	245	0.07014	186	0.24661	232	0.0023	246	0.01136	190	0.05656	245	0.00227	358	0.39908	135	0.22398	195	0.40271	157	0.00909	268	0.01584	316	0.00909	210	0.22624	250	0.34318	171	0.13063	297	0.00682	153	0.02064	78	0.36199	152	0.01584	175	0.10455	175	0.04279
137	0.05909	236	0.18807	243	0.11937	247	0.00226	188	0.00679	234	0.06221	248	0.025	192	0.04525	247	0.17955	360	0.02752	137	0.01131	201	0.06335			270	0.03167	318	0.29545	212	0.00679	251	0.01136	173	0.09009	299	0.09773	155	0.00688	80	0.03394	154	0.02036	177	0.01136	177	0.21171
139	0.00227	238	0.23394	245	0.03153	249	0.21719	190	0.0724	235	0.01382	250	0.20909	194	0.11991	249	0.09545	362	0.05963	139	0.02036					272	0.00452	320	0.07727	214	0.10181	252	0.05	176	0.00225	307	0.02727	157	0.00229	82	0.25566	156	0.1267	179	0.01364	179	0.03604
141	0.05227	240	0.09404	247	0.22072	255	0.20136	192	0.00226	236	0.16129	252	0.06364	196	0.16063	251	0.26591	363	0.01147	143	0.01584							322	0.40227	215	0.14932	253	0.00909	177	0.08559	309	0.01136	159	0.02523	84	0.00452	157	0.00226	181	0.00682	181	0.16216
143	0.15682	242	0.16743	249	0.20721	257	0.00226	193	0.00679	238	0.00461	254	0.00682	198	0.00452	253	0.01364	364	0.00229	145	0.14706							324	0.00682	218	0.03167	254	0.00227	179	0.02928	311	0.00909	161	0.00229	86	0.00452	158	0.0543	183	0.07273	183	0.06982
145	0.09318	244	0.00229	251	0.02027	267	0.03167	194	0.00452	240	0.02995	256	0.05	200	0.11086	255	0.05455	365	0.10321	147	0.00679							326	0.01818	220	0.00226	255	0.00227	181	0.0991	313	0.00227	163	0.12844	88	0.00226	160	0.181	185	0.23182	185	0.1464
147	0.00682	248	0.02982	253	0.08784	269	0.00226	195	0.24887	242	0.00922	258	0.06591	202	0.0724	257	0.10909	366	0.0344	148	0.05656							328	0.01591			257	0.21591	183	0.00676	317	0.00227	165	0.3922			162	0.02036	187	0.00909	187	0.07658
149	0.02273	258	0.00229	255	0.01126			198	0.00452	244	0.31336	262	0.03636	204	0.11086	259	0.06136	367	0.00229	150	0.12896							330	0.04773			259	0.01818	184	0.00225	319	0.00455	167	0.11468			163	0.00226	189	0.03864	189	0.06081
151	0.15	266	0.00229	257	0.0045					246	0.03917	264	0.01364	206	0.00905	261	0.01136	368	0.02982	151	0.00226							332	0.03864			267	0.025	185	0.00676			169	0.00459			164	0.04525	191	0.00455	191	0.02703
153	0.01364			259	0.01351					248	0.03456	266	0.02273					369	0.00459	152	0.00226													186	0.03153			171	0.00229			168	0.11312	195	0.01818	193	0.07883
155	0.05909			261	0.0045					252	0.00461	270	0.00455					373	0.12385	155	0.04525													188	0.15991			173	0.00459			170	0.00452	197	0.00227	195	0.00225
				263	0.01802					254	0.00922	272	0.37955					376	0.04817	157	0.00452													190	0.01351			175	0.03211			172	0.02262	201	0.00682
				265	0.00225					258	0.11751	274	0.01818					379	0.00229	159	0.02489													196	0.00225			177	0.08486			174	0.11312	205	0.00227
										260	0.02535	278	0.00227					380	0.02294	163	0.00226													201	0.00225							176	0.00226
										262	0.0023	292	0.02955					382	0.00459	167	0.00226													203	0.07207							178	0.14706
										268	0.01382							391	0.01376															205	0.00225
										272	0.04147							393	0.00688															206	0.0518
										276	0.0023							401	0.05046															208	0.01351
										278	0.03226																							214	0.00225
										280	0.00461																							217	0.01126
										282	0.01382
