# Supplementary material for: Genetic Diversity of Armenian Grapevine (Vitis vinifera L.) Germplasm: Molecular Characterization and Parentage Analysis
Source: Biology (Basel). 2021 Dec 6;10(12):1279. doi: 10.3390/biology10121279 (PMC8698583; doi:10.3390/biology10121279)
Supplement: Supplementary file 1 [file biology-10-01279-s001.zip › Table S6. Complete list of full parentages of analyzed varieties.xlsx]

## Sheet: Tabelle S6
Table S6. Complete list of full parentages of Armenian varieties and other Vitis Vinifera varieties.
Progeny		Parent 1		Parent 2		nSSR
VIVC prime name	VIVC variety number	VIVC prime name	VIVC variety number	VIVC prime name	VIVC variety number	Missing/Applied/Mismatch	LOD score	Comments
AGARAKI	16287	SEYANETS 1563/1+21	20339	KARMRAHYUT	6002	0/24/0	50.1064	Confirmation of breeder's data
AIGEZARD	5746	KATTA KURGAN	6040	PARKENT	8942	0/24/0	45.4535	Confirmation of breeder's data
ANAHIT	5749	ANGUR KALAN	8561	MUSCAT HAMBURG	8226	0/24/0	39.4342	Confirmation of breeder's data
ANUSH	16457	ARMENIA	617	ESKERI	3960	0/24/0	44.398	Half confirmation of breeder's data: confirmation of P1, new P2
ANUSHAYUT	5752	SEYANETS S 1262	22268	KARMRAHYUT	6002	0/24/0	47.4855	Confirmation of breeder's data
ANUSHIK	17702	ANGUR KALAN	8561	CSABA GYOENGYE	9166	0/24/0	35.5563	Invalidation of breeders data: new P1, new P2
ARAGATSI	525	KHUSAINE BELYI	6203	SULTANINA	12051	0/24/0	45.2955	Confirmation of breeder's data. Confirmation of prior publication: Lacombe et al. 2013
AREVABUYR	26997	ANGUR KALAN	8561	ITALIA	5582	0/24/0	41.6846	No information on the original cross
AREVSHAT	5755	KATTA KURGAN	6040	PARKENT	8942	0/24/0	41.0848	Confirmation of breeder's data
ARPA	16460	KARMRAHYUT	6002	SEYANETS S 1262	22268	0/24/0	43.1649	No information on the original cross
ARTASHATI KARMIR	5758	SEYANETS S 1262	22268	KARMRAHYUT	6002	0/24/0	47.4997	Confirmation of breeder's data
AYVAZYANI MUSKATENI	17701	ANGUR KALAN	8561	MUSCAT HAMBURG	8226	0/24/0	38.9332	Confirmation of breeder's data
AZATENI	820	BAYAN SHIREI	1049	CHILAR	2558	0/24/0	40.7155	Confirmation of breeder's data
CHARENTSI	2459	SEYANETS S 1262	22268	KARMRAHYUT	6002	0/24/0	49.6505	Confirmation of breeder's data
CHARENTSI 2	27136	SEYANETS S 1262	22268	KARMRAHYUT	6002	0/24/0	45.6541	Confirmation of breeder's data
CSABA GYOENGYE	9166	MADELEINE ANGEVINE	7062	MUSCAT FLEUR DORANGER	8221	0/24/0	47.5978	Confirmation of prior publication: Lacombe et al. 2013
CSARENCI	16293	KARMRAHYUT	6002	SEYANETS S 1262	22268	0/24/0	48.8141	Identification of P1 and P2
DATTIER DE ST. VALLIER	3437	MUSCAT HAMBURG	8226	VILLARD BLANC	13081	0/24/0	53.8183	Half confirmation of breeder's data: new P1, confirmation of P2
DUNAVSKI LAZUR	3723	VILLARD BLANC	13081	RKATSITELI	10116	0/24/0	50.7468	Confirmation of breeder's data
GENOTYPE 20	0	ANGUR KALAN	8561	MUSCAT HAMBURG	8226	0/24/0	40.1472	No information on the original cross
GENOTYPE 21	0	RIZAMAT	10114	SEYANETS S 484	20329	0/24/0	38.7584	No information on the original cross
GENOTYPE 45	0	SAPERAVI	10708	VOSKEAT	13165	0/24/0	51.3896	No information on the original cross
GENOTYPE 47	0	ANGUR KALAN	8561	MUSCAT HAMBURG	8226	0/24/0	34.0708	No information on the original cross
GENOTYPE 61	0	KARMRAHYUT	6002	SEYANETS S 1262	22268	0/24/0	51.079	No information on the original cross
GENOTYPE 64	0	KARMRAHYUT	6002	SEYANETS 1563/1+21	20339	0/24/0	57.6952	No information on the original cross
GENOTYPE 65	0	KARMRAHYUT	6002	SEYANETS 1563/1+21	20339	0/24/0	51.1585	No information on the original cross
GENOTYPE 72	0	MADELEINE ANGEVINE	7062	PARKENT	8942	0/24/0	44.8298	No information on the original cross
GENOTYPE 99	0	AGHAVNADZORI MUG VARDAGUYN	26231	POBEDA	9567	0/24/0	30.9803	No information on the original cross
HAGHTANAK	5759	Reconstructed genotype 14	0	SAPERAVI	10708	0/24/0	54.5702	Half confirmation of breeder's data: new P1, confirmation of P2
HAGHTANAKI QUYR	26045	Reconstructed genotype 14	0	SAPERAVI	10708	0/24/0	46.4913	No information on the original cross
HAYASTAN	22017	ANGUR KALAN	8561	ITALIA	5582	0/24/0	33.407	Confirmation of breeder's data
HAYRENIQ	16453	ALPHONSE LAVALLEE	349	ANGUR KALAN	8561	0/24/0	37.9803	Invalidation of breeders data: new P1, new P2
HRUSHAKI	10412	SULTANINA	12051	MSKHALI	8109	0/24/0	35.6287	Half confirmation of breeder's data: confirmation of P1, new P2. Confirmation of prior publication: Lacombe et al. 2013
KARMRAHYUT	6002	HADISI	65	BOUSCHET PETIT	1619	0/24/0	47.7569	Confirmation of breeder's data. Confirmation of prior publication: Lacombe et al. 2013
KARMRASHAT	6003	MUSCAT ROUGE DE MADERE	8249	BOUSCHET PETIT	1619	0/24/0	44.7699	Half confirmation of breeder's data: confirmation of P1, new P2
KISHMISH KHISHRAU	6258	ANGUR KALAN	8561	KISHMISH CHERNYI	6256	0/24/0	42.9276	Confirmation of breeder's data. Confirmation of prior publication: Lacombe et al. 2013
KISHMISH MOLDAVSKII	14053	POBEDA	9567	KISHMISH ROZOVYI	6270	0/24/0	29.7121	Confirmation of breeder's data
KUTUZOVSKII	6585	COARNA NEAGRA	2726	DATTIER DE ST. VALLIER	3437	0/24/0	54.661	Confirmation of breeder's data
MERDZAVAN	16508	SEYANETS S 1262	22268	KARMRAHYUT	6002	0/24/0	44.6005	Confirmation of breeder's data
MUSCAT SPITAK AYGAVANI	26228	ANGUR KALAN	8561	MUSCAT HAMBURG	8226	0/24/0	37.0079	No information on the original cross
MUSCAT VARDAGUYN AYGAVANI	26227	ANGUR KALAN	8561	MUSCAT HAMBURG	8226	0/24/0	38.8584	No information on the original cross
MUSKAT DESERTNYI	8271	MADELEINE ANGEVINE	7062	MUSCAT OF ALEXANDRIA	8241	0/24/0	51.6722	No information on the original cross
MUSKAT USBEKISTANSKII	8295	KATTA KURGAN	6040	MUSCAT OF ALEXANDRIA	8241	0/24/0	58.7146	Confirmation of breeder's data. Confirmation of prior publication: Lacombe et al. 2013
MUSKAT YEREVANYAN	22104	SEYANETS S 484	20329	RIZAMAT	10114	0/24/0	39.6311	Confirmation of breeder's data
MUSHKETNYI	8260	BEKALNY	14791	PLAVAIE	9553	0/24/0	39.2829	Confirmation of prior publication: Lacombe et al. 2013
NERKARAT	8487	SEYANETS S 1262	22268	KARMRAHYUT	6002	0/24/0	48.2064	Confirmation of breeder's data
PARVANA	14068	KATTA KURGAN	6040	KISHMISH KHISHRAU	6258	0/24/0	52.7366	Confirmation of breeder's data
RIZAMAT	10114	KATTA KURGAN	6040	PARKENT	8942	0/24/0	47.8162	Confirmation of breeder's data
SPITAK LERNATU	24152	MADELEINE ANGEVINE	7062	SATENI BELYI	10782	0/24/0	43.3664	Identification of P1 and P2. Vitis amurensis was ruled out.
TIGRANI	12439	SAPERAVI	10708	ARENI SEV	576	0/24/0	50.5956	Confirmation of breeder's data
USHAHAS NAZELI	12793	TEBRIZI	6249	ESKERI	3960	0/24/0	40.7206	Confirmation of breeder's data
VAGPATI	12851	ARARATI	553	KARMIR KAKHANI	6000	0/24/0	36.5845	Half confirmation of breeder's data: confirmation of P1, new P2
ZVARTNOTS	13483	KARMIR KAKHANI	6000	ARARATI	553	0/24/0	38.2056	Half confirmation of breeder's data: confirmation of P1, new P2
List of trios of autochthonous cultivars identified in this study
Progeny		Parent 1		Parent 2		nSSR
VIVC prime name	VIVC variety number	VIVC prime name	VIVC variety number	VIVC prime name	VIVC variety number	Missing/Applied/Mismatch	LOD score	Comments
AIGENI SEV	149	ARAKSENI CHERNYI	530	ARARATI	553	0/24/0	36.0904
ARENI SPITAK	577	ARENI SEV	576	TOZOT	12600	0/24/0	52.5379
BERRI SPITAK	1192	HADISI	65	GENOTYPE 16	0	0/24/0	46.3604
CHILAR	2558	HADISI	65	GENOTYPE 16	0	0/24/0	53.9474
CHRAGI SPITAK	27096	CHRAGI ERKSER	2622	GENOTYPE 60	0	0/24/0	42.9133
ESKERI	3960	BLANC D'IRAN	24179	SULTANINA	12051	0/24/0	36.9644	Confirmation of prior publication: Lacombe et al. 2013
GORA CHIRINE FAUX	41934	HRUSHAKI	10412	SULTANINA	12051	0/24/0	34.8639	Confirmation of prior publication: Lacombe et al. 2013
KHATUN KHARDZHI	6168	HADISI	65	VANKI	25977	0/24/0	40.5921
GENOTYPE 81	0	ARAYATLY GARA UZUM	21888	RKATSITELI	10116	0/24/0	45.0237
