# Supplementary material for: Genetic Diversity of Armenian Grapevine (Vitis vinifera L.) Germplasm: Molecular Characterization and Parentage Analysis
Source: Biology (Basel). 2021 Dec 6;10(12):1279. doi: 10.3390/biology10121279 (PMC8698583; doi:10.3390/biology10121279)
Supplement: Supplementary file 1 [file biology-10-01279-s001.zip › Table S7. Complete list of half parentages of analyzed varieties.xlsx]

## Sheet: Tabelle S7
Table S7. Complete list of half parentages of Armenian varieties and other Vitis vinifera varieties.
Cultivar 1		Cultivar 2
VIVC prime name	VIVC variety number	VIVC prime name	VIVC variety number	Loci compared	LOD score	Relationship	Comments
AGARAKI	16287	KARMRAHYUT	6002	24	17.6791	P2	Confirmation of breeder's data
AGARAKI	16287	SEYANETS 1563	20339	24	22.7038	P1	Confirmation of breeder's data
AGHAVNADZORI MUG VARDAGUYN	26231	GENOTYPE 99	0	24	16.8566	Off	no name new cross
AIGENI SEV	149	ARAKSENI CHERNYI	530	24	16.4754	P1
AIGENI SEV	149	ARARATI	553	24	10.3348	P2
AIGEZARD	5746	KATTA KURGAN	6040	24	17.9665	P1	Confirmation of breeder's data
AIGEZARD	5746	PARKENT	8942	24	20.0529	P2	Confirmation of breeder's data
ALDARA SPITAK	21875	AREVIK SPITAK	583	24	16.3681	PO
ALPHONSE LAVALLEE	349	HAYRENIQ	16453	24	18.2456	Off	Invalidation of breeder's data
ANAHIT	5749	ANGUR KALAN	8561	24	11.1645	P1	Confirmation of breeder's data
ANAHIT	5749	MUSCAT HAMBURG	8226	24	18.5843	P2	Confirmation of breeder's data
ANGUR KALAN	8561	ANAHIT	5749	24	11.1645	Off	Confirmation of breeder's data
ANGUR KALAN	8561	HAYASTAN	22017	24	14.0316	Off	Confirmation of breeder's data
ANGUR KALAN	8561	KISHMISH KHISHRAU	6258	24	12.5116	Off	Confirmation of breeder's data. Confirmation of prior publication: Lacombe et al 2013
ANGUR KALAN	8561	ANUSHIK	17702	24	6.72531	Off	Invalidation of breeder's data
ANGUR KALAN	8561	AREVABUYR	26997	24	11.2066	Off	No information on the original cross
ANGUR KALAN	8561	AYVAZYANI MUSKATENI	17701	24	13.0332	Off	Confirmation of breeder's data
ANGUR KALAN	8561	HAYRENIQ	16453	24	11.6747	Off	Invalidation of breeder's data
ANGUR KALAN	8561	MUSCAT VARDAGUYN AYGAVANI	26227	24	11.0922	Off
ANGUR KALAN	8561	MUSCAT SPITAK AYGAVANI	26228	24	9.9188	Off
ANGUR KALAN	8561	MUSCAT KARMIR	27000	24	10.6753	Off
ANGUR KALAN	8561	PARKENT	8942	24	11.748	PO
ANGUR KALAN	8561	TAIFI ROZOVYI	12208	24	9.61501	PO	Confirmation of prior publication: Lacombe et al 2013
ANGUR KALAN	8561	GENOTYPE 20	0	24	12.1727	Off	no name new cross
ANGUR KALAN	8561	GENOTYPE 47	0	24	8.52904	Off	no name new cross
ANUSH	16457	ARMENIA	617	24	17.1763	P1	Confirmation of breeder's data
ANUSH	16457	ESKERI	3960	24	19.7568	P2	Invalidation of breeder's data
ANUSHAYUT	5752	KARMRAHYUT	6002	24	22.4636	P2	Confirmation of breeder's data
ANUSHAYUT	5752	SEYANETS S 1262	22268	24	15.1583	P1	Confirmation of breeder's data
ANUSHIK	17702	ANGUR KALAN	8561	24	6.72531	P1	Invalidation of breeder's data
ANUSHIK	17702	CSABA GYOENGYE	9166	24	18.8258	P2	Invalidation of breeder's data
APOI KHAGOG	514	SULTANINA	12051	24	12.1481	PO
ARAGATSI	525	KHUSAINE BELYI	6203	24	24.6995	P1	Confirmation of breeder's data
ARAGATSI	525	SULTANINA	12051	24	12.9402	P2	Confirmation of breeder's data
ARAKSENI BELYI	529	NAZELI KORISOV	27092	24	26.4648	PO
ARAKSENI BELYI	529	TOKUN	12558	24	15.7483	Off	Confirmation of breeder's data
ARAKSENI CHERNYI	530	AIGENI SEV	149	24	16.4754	Off
ARAKSENI CHERNYI	530	SATENI BELYI	10782	24	16.6543	PO	Confirmation of prior publication: Lacombe et al 2013
ARARATI	553	AIGENI SEV	149	24	10.3348	Off
ARARATI	553	ZVARTNOTS	13483	24	16.3656	Off	Invalidation of breeder's data
ARARATI	553	TOKUN	12558	24	10.5373	Off
ARARATI	553	VAGPATI	12851	24	15.5838	Off	Confirmation of breeder's data
ARAYATLY GARA UZUM	21888	LKENY CHERNYI	6879	24	23.4614	PO
ARAYATLY GARA UZUM	21888	GENOTYPE 81	0	24	26.3197	Off	no name new cross
ARAZI	21890	SEYANETS S 484	20329	24	16.032	P1	Confirmation of breeder's data
ARENI SEV	576	HADISI	65	24	17.0368	PO	Confirmation of prior publication: Lacombe et al 2013
ARENI SEV	576	KHARDJI SEV	25976	24	15.6979	PO
ARENI SEV	576	ARENI SPITAK	577	24	16.0882	Off
ARENI SEV	576	TIGRANI	12439	24	13.8645	Off	Confirmation of breeder's data
ARENI SPITAK	577	ARENI SEV	576	24	16.0882	P1
ARENI SPITAK	577	TOZOT	12600	24	25.4865	P2
AREVABUYR	26997	ANGUR KALAN	8561	24	11.2066	P1	No information on the original cross
AREVABUYR	26997	ITALIA	5582	24	20.509	P2	No information on the original cross
AREVAR	581	KISHMISH KHISHRAU	6258	24	21.7772	P2	Confirmation of breeder's data
AREVIK SPITAK	583	ALDARA SPITAK	21875	24	16.3681	PO
AREVIK SPITAK	583	KARMIR YEREVANI	27134	24	16.3463	Off
AREVIK SPITAK	583	GENOTYPE 36	0	24	7.46158	PO
AREVSHAT	5755	KATTA KURGAN	6040	24	17.7394	P1	Confirmation of breeder's data
AREVSHAT	5755	PARKENT	8942	24	16.4176	P2	Confirmation of breeder's data
ARMENIA	617	ANUSH	16457	24	17.1763	Off	Confirmation of breeder's data
ARMENIA	617	KHUSAINE BELYI	6203	24	22.9888	P1	Confirmation of breeder's data
ARPA	16460	KARMRAHYUT	6002	24	16.8709	P1	Confirmation of breeder's data
ARPA	16460	SEYANETS S 1262	22268	24	18.5827	P2	Confirmation of breeder's data
ARTAGES	5757	MADELEINE ANGEVINE	7062	24	12.1244	P1	Invalidation of breeder's data
ARTASHATI KARMIR	5758	KARMRAHYUT	6002	24	18.566	P2	Confirmation of breeder's data
ARTASHATI KARMIR	5758	SEYANETS S 1262	22268	24	19.3287	P1	Confirmation of breeder's data
AYVAZYANI MUSKATENI	17701	ANGUR KALAN	8561	24	13.0332	P1	Confirmation of breeder's data
AYVAZYANI MUSKATENI	17701	MUSCAT HAMBURG	8226	24	16.7512	P2	Confirmation of breeder's data
AZATENI	820	BAYAN SHIREI	1049	24	14.0133	P1	Confirmation of breeder's data
AZATENI	820	CHILAR	2558	24	15.811	P2	Confirmation of breeder's data
BAGARANI	27135	BAYAN SHIREI	1049	24	16.6388	PO
BAYAN SHIREI	1049	AZATENI	820	24	14.0133	Off	Confirmation of breeder's data
BAYAN SHIREI	1049	BAGARANI	27135	24	16.6388	PO
BEKALNY	14791	MUSHKETNYI	8260	20	10.2015	Off	Confirmation of prior publication: Lacombe et al 2013
BERRI SPITAK	1192	HADISI	65	24	15.2562	P1
BERRI SPITAK	1192	GENOTYPE 16	0	24	20.1973	P2
BLANC D'IRAN	24179	ESKERI	3960	20	10.0506	Off	Confirmation of prior publication: Lacombe et al 2013
BLANC D'IRAN	24179	MSKHALI	8109	20	7.43769	PO	Confirmation of prior publication: Lacombe et al 2013
BOUSCHET PETIT	1619	KARMRAHYUT	6002	24	18.141	Off	Confirmation of breeder's data. Confirmation of prior publication: Lacombe et al 2013
BOUSCHET PETIT	1619	KARMRASHAT	6003	24	16.9629	Off	Invalidation of breeder's data
CHAOUCH ROZOVYI	2507	ZORKA	13471	23	18.5434	Off	Confirmation of breeder's data
CHARENTSI	2459	KARMRAHYUT	6002	24	22.372	P2	Confirmation of breeder's data
CHARENTSI	2459	SEYANETS S 1262	22268	24	18.7606	P1	Confirmation of breeder's data
CHARENTSI 2	27136	KARMRAHYUT	6002	24	20.3364	P2	Confirmation of breeder's data
CHARENTSI 2	27136	SEYANETS S 1262	22268	24	16.3302	P1	Confirmation of breeder's data
CHILAR	2558	AZATENI	820	24	15.811	Off	Confirmation of breeder's data
CHILAR	2558	HADISI	65	24	19.1892	P1
CHILAR	2558	GENOTYPE 16	0	24	23.4593	P2
CHRAGI ERKSER	2622	CHRAGI SPITAK	27096	24	15.9379	Off
CHRAGI SPITAK	27096	CHRAGI ERKSER	2622	24	15.9379	P1
CHRAGI SPITAK	27096	GENOTYPE 60	0	23	25.6593	P2
CHRAGI SPITAK	27096	SHAFEI	11687	24	18.7686		Possible only if cultivar 1 is genitor of cultivar 2
COARNA NEAGRA	2726	KUTUZOVSKII	6585	24	14.7003	Off	Confirmation of breeder's data
CSABA GYOENGYE	9166	ANUSHIK	17702	24	18.8258	Off	Invalidation of breeder's data
CSABA GYOENGYE	9166	MADELEINE ANGEVINE	7062	24	19.3639	P1	Confirmation of breeder's data. Confirmation of prior publication: Lacombe et al 2013
CSABA GYOENGYE	9166	MUSCAT FLEUR DORANGER	8221	24	20.3127	P2	Confirmation of breeder's data. Confirmation of prior publication: Lacombe et al 2013
CSARENCI	16293	KARMRAHYUT	6002	24	22.471	P1	Confirmation of breeder's data
CSARENCI	16293	SEYANETS S 1262	22268	24	16.6474	P2	Confirmation of breeder's data
DATTIER DE ST. VALLIER	3437	MUSCAT HAMBURG	8226	24	11.3895	P1	Invalidation of breeder's data
DATTIER DE ST. VALLIER	3437	VILLARD BLANC	13081	24	30.5827	P2	Confirmation of breeder's data
DATTIER DE ST. VALLIER	3437	KUTUZOVSKII	6585	24	27.4201	Off	Confirmation of breeder's data
DUNAVSKI LAZUR	3723	RKATSITELI	10116	24	10.512	P2	Confirmation of breeder's data
DUNAVSKI LAZUR	3723	VILLARD BLANC	13081	24	30.8521	P1	Confirmation of breeder's data
DZRALI	3776	GENOTYPE 77	0	24	20.692	PO
ERAZ	16483	SEYANETS 3-14-15	22276	23	30.4308	P1	Confirmation of breeder's data
ESKERI	3960	ANUSH	16457	24	19.7568	Off	Invalidation of breeder's data
ESKERI	3960	BLANC D'IRAN	24179	20	10.0506	P2	Confirmation of prior publication: Lacombe et al 2013
ESKERI	3960	SULTANINA	12051	24	17.7812	P1	Confirmation of prior publication: Lacombe et al 2013
ESKERI	3960	USHAHAS NAZELI	12793	24	22.5092	Off	Confirmation of breeder's data
GARA SHANY	21990	SULTANINA	12051	24	15.892	PO
GARAN DMAK	4398	HADISI	65	24	21.5064	PO
GENOTYPE 100	0	KHAGOG SEV 2	21736	23	12.0753	PO
GENOTYPE 100	0	GENOTYPE 35	0	24	21.7074	PO
GENOTYPE 16	0	BERRI SPITAK	1192	24	20.1973	Off
GENOTYPE 16	0	CHILAR	2558	24	23.4593	Off
GENOTYPE 2	0	HASTAKOT	21226	24	25.621	PO
GENOTYPE 20	0	ANGUR KALAN	8561	24	12.1727	P1	no name new cross
GENOTYPE 20	0	MUSCAT HAMBURG	8226	24	17.8345	P2	no name new cross
GENOTYPE 21	0	RIZAMAT	10114	24	13.5144	P1	no name new cross
GENOTYPE 21	0	SEYANETS S 484	20329	24	16.9622	P2	no name new cross
GENOTYPE 26	0	HASTAKOT	21226	24	17.6473	PO
GENOTYPE 29	0	GENOTYPE 8	0	24	25.6338	PO	no name most likely a new cross
GENOTYPE 34	0	SEYANETS 3-14-15	22276	24	29.0361	P1
GENOTYPE 35	0	GENOTYPE 100	0	24	21.7074	PO
GENOTYPE 36	0	AREVIK SPITAK	583	24	7.46158	PO
GENOTYPE 47	0	ANGUR KALAN	8561	24	8.52904	P1	no name new cross
GENOTYPE 47	0	MUSCAT HAMBURG	8226	24	16.2963	P2	no name new cross
GENOTYPE 53	0	KATTA KURGAN	6040	24	20.5304	P1	no name new cross
GENOTYPE 53	0	POBEDA	9567	20	10.4525	P2	no name new cross
GENOTYPE 59	0	MSKHALI	8109	23	22.8288	PO
GENOTYPE 60	0	CHRAGI SPITAK	27096	23	25.6593	Off
GENOTYPE 61	0	KARMRAHYUT	6002	24	19.9913	P1	no name new cross
GENOTYPE 61	0	SEYANETS S 1262	22268	24	20.8355	P2	no name new cross
GENOTYPE 62	0	GENOTYPE 88	0	24	24.6563	PO
GENOTYPE 63	0	Reconstructed genotype 14	0	24	25.8777	P1	no name new cross
GENOTYPE 63	0	SAPERAVI	10708	24	19.997	P2	no name new cross
GENOTYPE 64	0	KARMRAHYUT	6002	24	20.8201	P1	no name new cross
GENOTYPE 64	0	SEYANETS 1563	20339	24	26.1525	P2	no name new cross
GENOTYPE 65	0	KARMRAHYUT	6002	23	16.259	P1	no name new cross
GENOTYPE 65	0	SEYANETS 1563	20339	23	24.4122	P2	no name new cross
GENOTYPE 67	0	HADISI	65	24	20.7561	PO
GENOTYPE 72	0	MADELEINE ANGEVINE	7062	24	18.7911	P1	no name new cross
GENOTYPE 72	0	PARKENT	8942	24	15.9905	P2	no name new cross
GENOTYPE 74	0	TEBRIZI	6249	24	32.1433	P1	no name new cross
GENOTYPE 77	0	DZRALI	3776	24	20.692	PO
GENOTYPE 8	0	GENOTYPE 29	0	24	25.6338	PO	no name most likely a new cross
GENOTYPE 81	0	ARAYATLY GARA UZUM	21888	24	26.3197	P1	no name new cross
GENOTYPE 81	0	RKATSITELI	10116	24	10.115	P2	no name new cross
GENOTYPE 87	0	LKENY CHERNYI	6879	24	21.4396	PO
GENOTYPE 88	0	GENOTYPE 62	0	24	24.6563	PO
GENOTYPE 90	0	KOGHBENI	6364	24	20.8463	PO
GENOTYPE 99	0	AGHAVNADZORI MUG VARDAGUYN	26231	20	16.8566	P1	no name new cross
GENOTYPE 99	0	POBEDA	9567	20	10.7246	P2	no name new cross
GOETHE	4851	SCHIAVA GROSSA	10823	24	17.9514	P2	Confirmation of breeder's data
GORA CHIRINE FAUX	41934	HRUSHAKI	10412	20	15.7482	P1	Confirmation of prior publication: Lacombe et al 2013
GORA CHIRINE FAUX	41934	SULTANINA	12051	20	21.2499	P2	Confirmation of prior publication: Lacombe et al 2013
HADISI	65	BERRI SPITAK	1192	24	15.2562	Off
HADISI	65	CHILAR	2558	24	19.1892	Off
HADISI	65	ARENI SEV	576	24	17.0368	PO	Confirmation of prior publication: Lacombe et al 2013
HADISI	65	GARAN DMAK	4398	24	21.5064	PO
HADISI	65	KARMRAHYUT	6002	24	20.4267	Off	Confirmation of breeder's data. Confirmation of prior publication: Lacombe et al 2013
HADISI	65	KHATUN KHARDZHI	6168	24	18.962	Off
HADISI	65	GENOTYPE 67	0	24	20.7561	PO
HADISI	65	VOSKEAT	13165	24	22.6527	PO	Confirmation of prior publication: Lacombe et al 2013
HAGHTANAK	5759	Reconstructed genotype 14	10708	24	27.2638	P1	Invalidation of breeder's data
HAGHTANAK	5759	SAPERAVI	10708	24	35.5042	P2	Confirmation of breeder's data
HAGHTANAKI QUYR	26045	Reconstructed genotype 14	0	20	21.3599	P1
HAGHTANAKI QUYR	26045	SAPERAVI	10708	20	19.3458	P2
HASTAKOT	21226	GENOTYPE 2	0	24	25.621	PO
HASTAKOT	21226	GENOTYPE 26	0	24	17.6473	PO
HAYASTAN	22017	ANGUR KALAN	8561	24	14.0316	P1	Confirmation of breeder's data
HAYASTAN	22017	ITALIA	5582	24	12.6712	P2	Confirmation of breeder's data
HAYRENIQ	16453	ALPHONSE LAVALLEE	349	24	18.2456	P1	Invalidation of breeder's data
HAYRENIQ	16453	ANGUR KALAN	8561	24	11.6747	P2	Invalidation of breeder's data
HRUSHAKI	10412	GORA CHIRINE FAUX	41934	20	15.7482	Off	Confirmation of prior publication: Lacombe et al 2013
HRUSHAKI	10412	MSKHALI	8109	24	6.80287	P1	Confirmation of breeder's data
HRUSHAKI	10412	SULTANINA	12051	24	20.8245	P2	Confirmation of breeder's data
ITALIA	5582	AREVABUYR	26997	24	20.509	Off	No information on the original cross
ITALIA	5582	HAYASTAN	22017	24	12.6712	Off	Confirmation of breeder's data
KARMIR KAKHANI	6000	ZVARTNOTS	13483	24	13.4839	Off	Confirmation of breeder's data
KARMIR KAKHANI	6000	VAGPATI	12851	24	15.2124	Off	Invalidation of breeder's data
KARMIR YEREVANI	27134	AREVIK SPITAK	583	24	16.3463	P1
KARMIR YEREVANI	27134	SULTANINA	12051	24	16.6501	P2
KARMRAHYUT	6002	AGARAKI	16287	24	17.6791	Off	Confirmation of breeder's data
KARMRAHYUT	6002	ANUSHAYUT	5752	24	22.4636	Off	Confirmation of breeder's data
KARMRAHYUT	6002	ARTASHATI KARMIR	5758	24	18.566	Off	Confirmation of breeder's data
KARMRAHYUT	6002	CHARENTSI	2459	24	22.372	Off	Confirmation of breeder's data
KARMRAHYUT	6002	CHARENTSI 2	27136	24	20.3364	Off	Confirmation of breeder's data
KARMRAHYUT	6002	CSARENCI	16293	24	22.471	Off	Confirmation of breeder's data
KARMRAHYUT	6002	BOUSCHET PETIT	1619	24	18.141	P2	Confirmation of breeder's data. Confirmation of prior publication: Lacombe et al 2013
KARMRAHYUT	6002	HADISI	65	24	20.4267	P1	Confirmation of breeder's data. Confirmation of prior publication: Lacombe et al 2013
KARMRAHYUT	6002	MERDZAVAN	16508	24	17.9104	Off	Confirmation of breeder's data
KARMRAHYUT	6002	NERKARAT	8487	24	20.6901	Off	Confirmation of breeder's data
KARMRAHYUT	6002	ARPA	16460	24	16.8709	Off	Confirmation of breeder's data
KARMRAHYUT	6002	GENOTYPE 61	0	24	19.9913	Off	no name new cross
KARMRAHYUT	6002	GENOTYPE 64	0	24	20.8201	Off	no name new cross
KARMRAHYUT	6002	GENOTYPE 65	0	23	16.259	Off	no name new cross
KARMRASHAT	6003	BOUSCHET PETIT	1619	24	16.9629	P2	Invalidation of breeder's data
KARMRASHAT	6003	MUSCAT ROUGE DE MADERE	8249	24	18.5317	P1	Confirmation of breeder's data
KATTA KURGAN	6040	AREVSHAT	5755	24	17.7394	Off	Confirmation of breeder's data
KATTA KURGAN	6040	AIGEZARD	5746	24	17.9665	Off	Confirmation of breeder's data
KATTA KURGAN	6040	MUSKAT USBEKISTANSKII	8295	24	22.0701	Off	Confirmation of breeder's data. Confirmation of prior publication: Lacombe et al 2013
KATTA KURGAN	6040	PARVANA	14068	24	21.8014	Off	Confirmation of breeder's data
KATTA KURGAN	6040	RIZAMAT	10114	24	21.8331	Off	Confirmation of breeder's data
KATTA KURGAN	6040	GENOTYPE 53	0	24	20.5304	Off	no name new cross
KHAGOG SEV 2	21736	GENOTYPE 100	0	23	12.0753	PO
KHARDJI SEV	25976	ARENI SEV	576	24	15.6979	PO
KHATUN KHARDZHI	6168	HADISI	65	24	18.962	P1
KHATUN KHARDZHI	6168	VANKI	25977	24	13.8692	P2
KHUSAINE BELYI	6203	ARAGATSI	525	24	24.6995	Off	Confirmation of breeder's data
KHUSAINE BELYI	6203	ARMENIA	617	24	22.9888	Off	Confirmation of breeder's data
KISHMISH CHERNYI	6256	KISHMISH KHISHRAU	6258	24	22.5667	Off	Confirmation of breeder's data. Confirmation of prior publication: Lacombe et al 2013
KISHMISH CHERNYI	6256	SULTANINA	12051	24	15.1144	PO	Confirmation of prior publication: Lacombe et al 2013
KISHMISH KHISHRAU	6258	AREVAR	581	24	21.7772	Off	Confirmation of breeder's data
KISHMISH KHISHRAU	6258	ANGUR KALAN	8561	24	12.5116	P1	Confirmation of breeder's data. Confirmation of prior publication: Lacombe et al 2013
KISHMISH KHISHRAU	6258	KISHMISH CHERNYI	6256	24	22.5667	P2	Confirmation of breeder's data. Confirmation of prior publication: Lacombe et al 2013
KISHMISH KHISHRAU	6258	PARVANA	14068	24	21.3574	Off	Confirmation of breeder's data
KISHMISH MOLDAVSKII	14053	POBEDA	9567	20	8.07432	P1	Confirmation of breeder's data
KISHMISH MOLDAVSKII	14053	KISHMISH ROZOVYI	6270	24	15.0476	P2	Confirmation of breeder's data
KISHMISH ROZOVYI	6270	KISHMISH MOLDAVSKII	14053	24	15.0476	Off	Confirmation of breeder's data
KOGHBENI	6364	GENOTYPE 90	0	24	20.8463	PO
KUTUZOVSKII	6585	COARNA NEAGRA	2726	24	14.7003	P1	Confirmation of breeder's data
KUTUZOVSKII	6585	DATTIER DE ST. VALLIER	3437	24	27.4201	P2	Confirmation of breeder's data
LKENY CHERNYI	6879	ARAYATLY GARA UZUM	21888	24	23.4614	PO
LKENY CHERNYI	6879	GENOTYPE 87	0	24	21.4396	PO
MADELEINE ANGEVINE	7062	ARTAGES	5757	24	12.1244	Off	Invalidation of breeder's data
MADELEINE ANGEVINE	7062	CSABA GYOENGYE	9166	24	19.3639	Off	Confirmation of breeder's data. Confirmation of prior publication: Lacombe et al 2013
MADELEINE ANGEVINE	7062	SPITAK LERNATU	27152	24	16.6823	Off	Invalidation of breeder's data
MADELEINE ANGEVINE	7062	VAGHAHAS ARENI	25978	24	17.8753	Off
MADELEINE ANGEVINE	7062	MUSKAT DESERTNYI	8271	24	19.2594	Off	Confirmation of breeder's data
MADELEINE ANGEVINE	7062	SEYANETS S 484	20329	24	10.3978	Off	Confirmation of breeder's data
MADELEINE ANGEVINE	7062	GENOTYPE 72	0	24	18.7911	Off	no name new cross
MASIS	7470	MSKHALI	8109	24	16.5699	P1	Confirmation of breeder's data
MEGHRABUYR	7588	SEYANETS S 484	20329	24	5.23749	P1	Confirmation of breeder's data
MERDZAVAN	16508	KARMRAHYUT	6002	24	17.9104	P2	Confirmation of breeder's data
MERDZAVAN	16508	SEYANETS S 1262	22268	24	20.6712	P1	Confirmation of breeder's data
MOSCHATO MAVRO	8069	MUSCAT A PETITS GRAINS BLANCS	8193	24	25.0332	P1	Confirmation of prior publication: Crespan et al 2001
MOSCHATO MAVRO	27001	MUSCAT SPITAK MERDZAVANI	8069	24	24.4266	Off
MOSCHATO MAVRO	8069	MUSCAT HAYKAKAN	8266	24	34.101	Off	Invalidation of breeder's data
MSKHALI	8109	BLANC D'IRAN	24179	20	7.43769	PO	Confirmation of prior publication: Lacombe et al 2013
MSKHALI	8109	HRUSHAKI	10412	24	6.80287	Off	Confirmation of breeder's data
MSKHALI	8109	MASIS	7470	24	16.5699	Off	Confirmation of breeder's data
MSKHALI	8109	GENOTYPE 59	0	23	22.8288	PO
MUSCAT A PETITS GRAINS BLANCS	8193	MOSCHATO MAVRO	8069	24	25.0332	Off	Confirmation of prior publication: Crespan et al 2001
MUSCAT DEGHIN	26999	MUSCAT HAMBURG	8226	24	23.6792	P1
MUSCAT FLEUR DORANGER	8221	CSABA GYOENGYE	9166	24	20.3127	Off	Confirmation of breeder's data. Confirmation of prior publication: Lacombe et al 2013
MUSCAT HAMBURG	8226	AYVAZYANI MUSKATENI	17701	24	16.7512	Off	Confirmation of breeder's data
MUSCAT HAMBURG	8226	ANAHIT	5749	24	18.5843	Off	Confirmation of breeder's data
MUSCAT HAMBURG	8226	DATTIER DE ST. VALLIER	3437	24	11.3895	Off	Invalidation of breeder's data
MUSCAT HAMBURG	8226	MUSCAT VARDAGUYN AYGAVANI	26227	24	18.5524	Off
MUSCAT HAMBURG	8226	MUSCAT SPITAK AYGAVANI	26228	24	17.4316	Off
MUSCAT HAMBURG	8226	MUSCAT DEGHIN	26999	24	23.6792	Off
MUSCAT HAMBURG	8226	GENOTYPE 20	0	24	17.8345	Off	no name new cross
MUSCAT HAMBURG	8226	GENOTYPE 47	0	24	16.2963	Off	no name new cross
MUSCAT HAYKAKAN	8266	MOSCHATO MAVRO	8069	24	34.101	P1	Invalidation of breeder's data
MUSCAT HAYKAKAN	8266	MUSCAT SPITAK MERDZAVANI	27001	24	24.3616	Off
MUSCAT KARMIR	27000	ANGUR KALAN	8561	24	10.6753	P1
MUSCAT OF ALEXANDRIA	8241	MUSKAT USBEKISTANSKII	8295	24	24.9193	Off	Confirmation of breeder's data. Confirmation of prior publication: Lacombe et al 2013
MUSCAT OF ALEXANDRIA	8241	MUSKAT DESERTNYI	8271	24	20.2958	Off	Confirmation of breeder's data
MUSCAT OF ALEXANDRIA	8241	SEYANETS S 484	20329	24	16.6739	Off	Invalidation of breeder's data
MUSCAT ROUGE DE MADERE	8249	KARMRASHAT	6003	24	18.5317	Off	Confirmation of breeder's data
MUSCAT SPITAK AYGAVANI	26228	ANGUR KALAN	8561	24	9.9188	P1
MUSCAT SPITAK AYGAVANI	26228	MUSCAT HAMBURG	8226	24	17.4316	P2
MUSCAT SPITAK MERDZAVANI	27001	MUSCAT HAYKAKAN	8266	24	24.3616	P1
MUSCAT SPITAK MERDZAVANI	27001	MOSCHATO MAVRO	8069	24	24.4266	P2
MUSCAT VARDAGUYN AYGAVANI	26227	ANGUR KALAN	8561	24	11.0922	P1
MUSCAT VARDAGUYN AYGAVANI	26227	MUSCAT HAMBURG	8226	24	18.5524	P2
MUSHKETNYI	8260	BEKALNY	14791	20	10.2015	P1	Confirmation of prior publication: Lacombe et al 2013
MUSHKETNYI	8260	PLAVAIE	9553	24	19.0413	P2	Confirmation of prior publication: Lacombe et al 2013
MUSKAT DESERTNYI	8271	MADELEINE ANGEVINE	7062	24	19.2594	P1	Confirmation of breeder's data
MUSKAT DESERTNYI	8271	MUSCAT OF ALEXANDRIA	8241	24	20.2958	P2	Confirmation of breeder's data
MUSKAT USBEKISTANSKII	8295	KATTA KURGAN	6040	24	22.0701	P1	Confirmation of breeder's data. Confirmation of prior publication: Lacombe et al 2013
MUSKAT USBEKISTANSKII	8295	MUSCAT OF ALEXANDRIA	8241	24	24.9193	P2	Confirmation of breeder's data. Confirmation of prior publication: Lacombe et al 2013
MUSKAT YEREVANYAN	22104	RIZAMAT	10114	24	15.9336	P1	Confirmation of breeder's data
MUSKAT YEREVANYAN	22104	SEYANETS S 484	20329	24	13.3992	P2	Confirmation of breeder's data
NAZELI KORISOV	27092	ARAKSENI BELYI	529	24	26.4648	PO
NERKARAT	8487	KARMRAHYUT	6002	24	20.6901	P2	Confirmation of breeder's data
NERKARAT	8487	SEYANETS S 1262	22268	24	18.7381	P1	Confirmation of breeder's data
PARKENT	8942	AREVSHAT	5755	24	16.4176	Off	Confirmation of breeder's data
PARKENT	8942	AIGEZARD	5746	24	20.0529	Off	Confirmation of breeder's data
PARKENT	8942	ANGUR KALAN	8561	24	11.748	PO
PARKENT	8942	RIZAMAT	10114	24	17.3876	Off	Confirmation of breeder's data
PARKENT	8942	GENOTYPE 72	0	24	15.9905	Off	no name new cross
PARVANA	14068	KATTA KURGAN	6040	24	21.8014	P1	Confirmation of breeder's data
PARVANA	14068	KISHMISH KHISHRAU	6258	24	21.3574	P2	Confirmation of breeder's data
PLAVAIE	9553	MUSHKETNYI	8260	24	19.0413	Off	Confirmation of prior publication: Lacombe et al 2013
POBEDA	9567	KISHMISH MOLDAVSKII	14053	20	8.07432	Off	Confirmation of breeder's data
POBEDA	9567	GENOTYPE 99	0	20	10.7246	Off	no name new cross
POBEDA	9567	GENOTYPE 53	0	20	10.4525	Off	no name new cross
POGOSYAN 2170- 12	26374	SEYANETS S 484	20329	24	13.74	P1
POGOSYAN 2170- 12	26374	VARDANANQ	25980	24	25.0098		Possible half sib?
Reconstructed genotype 14	0	HAGHTANAK	5759	24	27.2638	Off	Invalidation of breeder's data
Reconstructed genotype 14	0	HAGHTANAKI QUYR	26045	20	21.3599	Off
Reconstructed genotype 14	0	GENOTYPE 63	0	24	25.8777	Off	no name new cross
RIZAMAT	10114	MUSKAT YEREVANYAN	22104	24	15.9336	Off	Confirmation of breeder's data
RIZAMAT	10114	KATTA KURGAN	6040	24	21.8331	P1	Confirmation of breeder's data
RIZAMAT	10114	PARKENT	8942	24	17.3876	P2	Confirmation of breeder's data
RIZAMAT	10114	GENOTYPE 21	0	24	13.5144	Off	no name new cross
RKATSITELI	10116	DUNAVSKI LAZUR	3723	24	10.512	Off	Confirmation of breeder's data
RKATSITELI	10116	GENOTYPE 81	0	24	10.115	Off	no name new cross
SALEM	10498	SCHIAVA GROSSA	10823	24	17.4257	P2	Confirmation of breeder's data
SAPERAVI	10708	HAGHTANAK	5759	24	35.5042	Off	Confirmation of breeder's data
SAPERAVI	10708	HAGHTANAKI QUYR	26045	20	19.3458	Off
SAPERAVI	10708	TIGRANI	12439	24	27.1474	Off	Confirmation of breeder's data
SAPERAVI	10708	ZARDENI	13395	24	20.3979	Off	Confirmation of breeder's data
SAPERAVI	10708	GENOTYPE 63	0	24	19.997	Off	no name new cross
SATENI BELYI	10782	SPITAK LERNATU	27152	24	16.9748	Off	Invalidation of breeder's data
SATENI BELYI	10782	ARAKSENI CHERNYI	530	24	16.6543	PO	Confirmation of prior publication: Lacombe et al 2013
SCHIAVA GROSSA	10823	GOETHE	4851	24	17.9514	Off	Confirmation of breeder's data
SCHIAVA GROSSA	10823	SALEM	10498	24	17.4257	Off	Confirmation of breeder's data
SERMNALI	11516	SULTANINA	12051	24	19.9497	PO	Confirmation of prior publication: Laucou et al. 2018
SEYANETS 3-14-15	22276	ERAZ	16483	23	30.4308	Off	Confirmation of breeder's data
SEYANETS 3-14-15	22276	GENOTYPE 34	0	24	29.0361	Off
SEYANETS 1563	20339	AGARAKI	16287	24	22.7038	Off	Confirmation of breeder's data
SEYANETS 1563	20339	GENOTYPE 64	0	24	26.1525	Off	no name new cross
SEYANETS 1563	20339	GENOTYPE 65	0	23	24.4122	Off	no name new cross
SEYANETS S 1262	22268	ANUSHAYUT	5752	24	15.1583	Off	Confirmation of breeder's data
SEYANETS S 1262	22268	ARTASHATI KARMIR	5758	24	19.3287	Off	Confirmation of breeder's data
SEYANETS S 1262	22268	CHARENTSI	2459	24	18.7606	Off	Confirmation of breeder's data
SEYANETS S 1262	22268	CSARENCI	16293	24	16.6474	Off	Confirmation of breeder's data
SEYANETS S 1262	22268	MERDZAVAN	16508	24	20.6712	Off	Confirmation of breeder's data
SEYANETS S 1262	22268	ARPA	16460	24	18.5827	Off	Confirmation of breeder's data
SEYANETS S 1262	22268	CHARENTSI 2	27136	24	16.3302	Off	Confirmation of breeder's data
SEYANETS S 1262	22268	NERKARAT	8487	24	18.7381	Off	Confirmation of breeder's data
SEYANETS S 1262	22268	GENOTYPE 61	0	24	20.8355	Off	no name new cross
SEYANETS S 484	20329	ARAZI	21890	24	16.032	Off	Confirmation of breeder's data
SEYANETS S 484	20329	MEGHRABUYR	7588	24	5.23749	Off	Confirmation of breeder's data
SEYANETS S 484	20329	MUSKAT YEREVANYAN	22104	24	13.3992	Off	Confirmation of breeder's data
SEYANETS S 484	20329	POGOSYAN 2170- 12	26374	24	13.74	Off
SEYANETS S 484	20329	MADELEINE ANGEVINE	7062	24	10.3978	P1	Confirmation of breeder's data
SEYANETS S 484	20329	MUSCAT OF ALEXANDRIA	8241	24	16.6739	P2	Invalidation of breeder's data
SEYANETS S 484	20329	GENOTYPE 21	0	24	16.9622	Off	no name new cross
SEYANETS S 484	20329	VARDANANQ	25980	24	13.9341	Off
SHAFEI	11687	CHRAGI SPITAK	27096	24	18.7686		Possible only if cultivar 2 is genitor of cultivar 1
SPITAK LERNATU	27152	SATENI BELYI	10782	24	16.9748	P2	Invalidation of breeder's data
SPITAK LERNATU	27152	MADELEINE ANGEVINE	7062	24	16.6823	P1	Invalidation of breeder's data
SULTANINA	12051	APOI KHAGOG	514	24	12.1481	PO
SULTANINA	12051	ARAGATSI	525	24	12.9402	Off	Confirmation of breeder's data
SULTANINA	12051	ESKERI	3960	24	17.7812	Off	Confirmation of prior publication: Lacombe et al 2013
SULTANINA	12051	GARA SHANY	21990	24	15.892	PO
SULTANINA	12051	HRUSHAKI	10412	24	20.8245	Off	Confirmation of breeder's data
SULTANINA	12051	KARMIR YEREVANI	27134	24	16.6501	Off
SULTANINA	12051	KISHMISH CHERNYI	6256	24	15.1144	PO	Confirmation of prior publication: Lacombe et al 2013
SULTANINA	12051	GORA CHIRINE FAUX	41934	20	21.2499	Off	Confirmation of prior publication: Lacombe et al 2013
SULTANINA	12051	SERMNALI	11516	24	19.9497	PO	Confirmation of prior publication: Laucou et al. 2018
TAIFI ROZOVYI	12208	ANGUR KALAN	8561	24	9.61501	PO	Confirmation of prior publication: Lacombe et al 2013
TEBRIZI	6249	GENOTYPE 74	0	24	32.1433	Off	no name new cross
TEBRIZI	6249	USHAHAS NAZELI	12793	24	10.0247	Off	Confirmation of breeder's data
TIGRANI	12439	ARENI SEV	576	24	13.8645	P2	Confirmation of breeder's data
TIGRANI	12439	SAPERAVI	10708	24	27.1474	P1	Confirmation of breeder's data
TOKUN	12558	ARAKSENI BELYI	529	24	15.7483	P1	Confirmation of breeder's data
TOKUN	12558	ARARATI	553	24	10.5373	P2
TOZOT	12600	ARENI SPITAK	577	24	25.4865	Off
USHAHAS NAZELI	12793	ESKERI	3960	24	22.5092	P2	Confirmation of breeder's data
USHAHAS NAZELI	12793	TEBRIZI	6249	24	10.0247	P1	Confirmation of breeder's data
VAGHAHAS ARENI	25978	MADELEINE ANGEVINE	7062	24	17.8753	P1
VAGPATI	12851	ARARATI	553	24	15.5838	P1	Confirmation of breeder's data
VAGPATI	12851	KARMIR KAKHANI	6000	24	15.2124	P2	Invalidation of breeder's data
VANKI	25977	KHATUN KHARDZHI	6168	24	13.8692	P2
VARDANANQ	25980	POGOSYAN 2170- 12	26374	24	25.0098		Possible half sib?
VARDANANQ	25980	SEYANETS S 484	20329	24	13.9341	P1
VILLARD BLANC	13081	DATTIER DE ST. VALLIER	3437	24	30.5827	Off	Confirmation of breeder's data
VILLARD BLANC	13081	DUNAVSKI LAZUR	3723	24	30.8521	Off	Confirmation of breeder's data
VOSKEAT	13165	ZARDENI	13395	24	20.188	Off	Confirmation of breeder's data
VOSKEAT	13165	HADISI	65	24	22.6527	PO	Confirmation of prior publication: Lacombe et al 2013
ZARDENI	13395	SAPERAVI	10708	24	20.3979	P1	Confirmation of breeder's data
ZARDENI	13395	VOSKEAT	13165	24	20.188	P2	Confirmation of breeder's data
ZORKA	13471	CHAOUCH ROZOVYI	2507	23	18.5434	P1	Confirmation of breeder's data
ZVARTNOTS	13483	ARARATI	553	24	16.3656	P2	Invalidation of breeder's data
ZVARTNOTS	13483	KARMIR KAKHANI	6000	24	13.4839	P1	Confirmation of breeder's data
